# Supplementary material for: Re-delimitation of the genus Emertonella (Araneae, Theridiidae, Hadrotarsinae) and taxonomic notes on Euryopis and Phycosoma from China
Source: Zookeys. 2026 Feb 26;1270:285–305. doi: 10.3897/zookeys.1270.175743 (PMC12964056; doi:10.3897/zookeys.1270.175743)
Supplement: XML Treatment for Emertonella [file zookeys.1270.175743-treatment1.xml]

<!DOCTYPE tp:taxon-treatment
  PUBLIC "-//TaxonX//DTD Taxonomic Treatment Publishing DTD v0 20100105//EN" "tax-treatment-NSO.dtd">
<tp:taxon-treatment xmlns:tp="http://www.plazi.org/taxpub"><tp:treatment-meta><kwd-group><label>Taxon classification</label><kwd>
                <named-content content-type="kingdom">Animalia</named-content>
              </kwd><kwd>
                <named-content content-type="order">Araneae</named-content>
              </kwd><kwd>
                <named-content content-type="family">Theridiidae</named-content>
              </kwd></kwd-group><mixed-citation publication-type="journal"><person-group><name><surname>Hu</surname><given-names>Changhao</given-names></name><name><surname>Zhang</surname><given-names>He</given-names></name><name><surname>Jiang</surname><given-names>Minjia</given-names></name><name><surname>Liu</surname><given-names>Fengjie</given-names></name></person-group><article-title>Re-delimitation of the genus <italic><tp:taxon-name><tp:taxon-name-part taxon-name-part-type="genus" reg="Emertonella">Emertonella</tp:taxon-name-part></tp:taxon-name></italic> (<tp:taxon-name><tp:taxon-name-part taxon-name-part-type="order" reg="Araneae">Araneae</tp:taxon-name-part></tp:taxon-name>, <tp:taxon-name><tp:taxon-name-part taxon-name-part-type="family" reg="Theridiidae">Theridiidae</tp:taxon-name-part></tp:taxon-name>, <tp:taxon-name><tp:taxon-name-part taxon-name-part-type="subfamily" reg="Hadrotarsinae">Hadrotarsinae</tp:taxon-name-part></tp:taxon-name>) and taxonomic notes on <italic><tp:taxon-name><tp:taxon-name-part taxon-name-part-type="genus" reg="Euryopis">Euryopis</tp:taxon-name-part></tp:taxon-name></italic> and <italic><tp:taxon-name><tp:taxon-name-part taxon-name-part-type="genus" reg="Phycosoma">Phycosoma</tp:taxon-name-part></tp:taxon-name></italic> from China</article-title><source>Zookeys</source><day>26</day><month>02</month><year>2026</year><volume>1270</volume><fpage>285</fpage><lpage>305</lpage><pub-id pub-id-type="doi">10.3897/zookeys.1270.175743</pub-id></mixed-citation></tp:treatment-meta><tp:nomenclature><label>Genus</label><tp:taxon-name><object-id xmlns:xlink="http://www.w3.org/1999/xlink" content-type="arpha" xlink:type="simple">E752C13B-23F5-5DC6-A1FB-6A00ACAE2504</object-id>
                    		<tp:taxon-name-part taxon-name-part-type="genus" reg="Emertonella">Emertonella</tp:taxon-name-part>
                    	</tp:taxon-name><tp:taxon-authority>Bryant, 1945</tp:taxon-authority></tp:nomenclature><tp:treatment-sec sec-type="Type species"><title>Type species.</title><p><italic><tp:taxon-name><tp:taxon-name-part taxon-name-part-type="genus" reg="Emertonella">Emertonella</tp:taxon-name-part> <tp:taxon-name-part taxon-name-part-type="species" reg="emertoni">emertoni</tp:taxon-name-part></tp:taxon-name></italic> (Bryant, 1933) from USA.</p></tp:treatment-sec><tp:treatment-sec sec-type="Diagnosis"><title>Diagnosis.</title><p><italic><tp:taxon-name><tp:taxon-name-part taxon-name-part-type="genus" reg="Emertonella">Emertonella</tp:taxon-name-part></tp:taxon-name></italic> is similar to <italic><tp:taxon-name><tp:taxon-name-part taxon-name-part-type="genus" reg="Euryopis">Euryopis</tp:taxon-name-part></tp:taxon-name></italic> in the absence of conductor, but can be distinguished from <italic><tp:taxon-name><tp:taxon-name-part taxon-name-part-type="genus" reg="Euryopis">Euryopis</tp:taxon-name-part></tp:taxon-name></italic> by the male palpal cymbium without projection or with a small lamellar projection (vs cymbium with a wide projection, almost half as wide as cymbium); for females, the two genera are difficult to distinguish.</p></tp:treatment-sec><tp:treatment-sec sec-type="Distribution"><title>Distribution.</title><p>Africa, Asia, Europe, North and South America, and New Guinea.</p></tp:treatment-sec><tp:treatment-sec sec-type="Comments"><title>Comments.</title><p><xref ref-type="bibr" rid="B55">Yoshida (2002)</xref> proposed that the distinction between <italic><tp:taxon-name><tp:taxon-name-part taxon-name-part-type="genus" reg="Emertonella">Emertonella</tp:taxon-name-part></tp:taxon-name></italic> and <italic><tp:taxon-name><tp:taxon-name-part taxon-name-part-type="genus" reg="Euryopis">Euryopis</tp:taxon-name-part></tp:taxon-name></italic> lies in the absence of the cymbial projection. However, <italic><tp:taxon-name><tp:taxon-name-part taxon-name-part-type="genus" reg="Euryopis">Em.</tp:taxon-name-part> <tp:taxon-name-part taxon-name-part-type="species" reg="deplanata">deplanata</tp:taxon-name-part></tp:taxon-name></italic> (Schenkel, 1936), comb. nov. and <italic><tp:taxon-name><tp:taxon-name-part taxon-name-part-type="genus" reg="Euryopis">Em.</tp:taxon-name-part> <tp:taxon-name-part taxon-name-part-type="species" reg="taczanowskii">taczanowskii</tp:taxon-name-part></tp:taxon-name></italic> (Keyserling, 1886) exhibit a small lamellar cymbial projection. Accordingly, we re-define <italic><tp:taxon-name><tp:taxon-name-part taxon-name-part-type="genus" reg="Emertonella">Emertonella</tp:taxon-name-part></tp:taxon-name></italic> as above.</p><p><xref ref-type="bibr" rid="B55">Yoshida (2002)</xref> suggested that species of the <tp:taxon-name><tp:taxon-name-part taxon-name-part-type="genus" reg="Emertonella"/><tp:taxon-name-part taxon-name-part-type="species">emertoni</tp:taxon-name-part></tp:taxon-name> group should be placed in <italic><tp:taxon-name><tp:taxon-name-part taxon-name-part-type="genus" reg="Emertonella">Emertonella</tp:taxon-name-part></tp:taxon-name></italic>; however, no formal taxonomic transfers were made (<xref ref-type="bibr" rid="B26">Levi 1954</xref>). Herein, 14 species of the <tp:taxon-name><tp:taxon-name-part taxon-name-part-type="genus" reg="Emertonella"/><tp:taxon-name-part taxon-name-part-type="species">emertoni</tp:taxon-name-part></tp:taxon-name> group are formally transferred from <italic><tp:taxon-name><tp:taxon-name-part taxon-name-part-type="genus" reg="Euryopis">Euryopis</tp:taxon-name-part></tp:taxon-name></italic> to <italic><tp:taxon-name><tp:taxon-name-part taxon-name-part-type="genus" reg="Emertonella">Emertonella</tp:taxon-name-part></tp:taxon-name></italic>: <italic><tp:taxon-name><tp:taxon-name-part taxon-name-part-type="genus" reg="Emertonella">Em.</tp:taxon-name-part> <tp:taxon-name-part taxon-name-part-type="species" reg="californica">californica</tp:taxon-name-part></tp:taxon-name></italic> (Banks, 1904), comb. nov., <italic><tp:taxon-name><tp:taxon-name-part taxon-name-part-type="genus" reg="Emertonella">Em.</tp:taxon-name-part> <tp:taxon-name-part taxon-name-part-type="species" reg="coki">coki</tp:taxon-name-part></tp:taxon-name></italic> (Levi, 1954), comb. nov., <italic><tp:taxon-name><tp:taxon-name-part taxon-name-part-type="genus" reg="Emertonella">Em.</tp:taxon-name-part> <tp:taxon-name-part taxon-name-part-type="species" reg="formosa">formosa</tp:taxon-name-part></tp:taxon-name></italic> (Banks, 1908), comb. nov., <italic><tp:taxon-name><tp:taxon-name-part taxon-name-part-type="genus" reg="Emertonella">Em.</tp:taxon-name-part> <tp:taxon-name-part taxon-name-part-type="species" reg="funebris">funebris</tp:taxon-name-part></tp:taxon-name></italic> (Hentz, 1850), comb. nov., <italic><tp:taxon-name><tp:taxon-name-part taxon-name-part-type="genus" reg="Emertonella">Em.</tp:taxon-name-part> <tp:taxon-name-part taxon-name-part-type="species" reg="lineatipes">lineatipes</tp:taxon-name-part></tp:taxon-name></italic> (O. Pickard-Cambridge, 1893), comb. nov., <italic><tp:taxon-name><tp:taxon-name-part taxon-name-part-type="genus" reg="Emertonella">Em.</tp:taxon-name-part> <tp:taxon-name-part taxon-name-part-type="species" reg="mulaiki">mulaiki</tp:taxon-name-part></tp:taxon-name></italic> (Levi, 1954), comb. nov., <italic><tp:taxon-name><tp:taxon-name-part taxon-name-part-type="genus" reg="Emertonella">Em.</tp:taxon-name-part> <tp:taxon-name-part taxon-name-part-type="species" reg="pepini">pepini</tp:taxon-name-part></tp:taxon-name></italic> (Levi, 1954), comb. nov., <italic><tp:taxon-name><tp:taxon-name-part taxon-name-part-type="genus" reg="Emertonella">Em.</tp:taxon-name-part> <tp:taxon-name-part taxon-name-part-type="species" reg="quinquemaculata">quinquemaculata</tp:taxon-name-part></tp:taxon-name></italic> (Banks, 1900), comb. nov., <italic><tp:taxon-name><tp:taxon-name-part taxon-name-part-type="genus" reg="Emertonella">Em.</tp:taxon-name-part> <tp:taxon-name-part taxon-name-part-type="species" reg="scriptipes">scriptipes</tp:taxon-name-part></tp:taxon-name></italic> (Banks, 1908), comb. nov., <italic><tp:taxon-name><tp:taxon-name-part taxon-name-part-type="genus" reg="Emertonella">Em.</tp:taxon-name-part> <tp:taxon-name-part taxon-name-part-type="species" reg="spinigera">spinigera</tp:taxon-name-part></tp:taxon-name></italic> (O. Pickard-Cambridge, 1895), comb. nov., <italic><tp:taxon-name><tp:taxon-name-part taxon-name-part-type="genus" reg="Emertonella">Em.</tp:taxon-name-part> <tp:taxon-name-part taxon-name-part-type="species" reg="spiritus">spiritus</tp:taxon-name-part></tp:taxon-name></italic> (Levi, 1954), comb. nov., <italic><tp:taxon-name><tp:taxon-name-part taxon-name-part-type="genus" reg="Emertonella">Em.</tp:taxon-name-part> <tp:taxon-name-part taxon-name-part-type="species" reg="tavara">tavara</tp:taxon-name-part></tp:taxon-name></italic> (Levi, 1954), comb. nov., <italic><tp:taxon-name><tp:taxon-name-part taxon-name-part-type="genus" reg="Emertonella">Em.</tp:taxon-name-part> <tp:taxon-name-part taxon-name-part-type="species" reg="texana">texana</tp:taxon-name-part></tp:taxon-name></italic> (Banks, 1908), comb. nov., and <italic><tp:taxon-name><tp:taxon-name-part taxon-name-part-type="genus" reg="Emertonella">Em.</tp:taxon-name-part> <tp:taxon-name-part taxon-name-part-type="species" reg="varis">varis</tp:taxon-name-part></tp:taxon-name></italic> (Levi, 1963), comb. nov.</p><p>In addition, based on original illustrations and descriptions that conform to the delimitation of <italic><tp:taxon-name><tp:taxon-name-part taxon-name-part-type="genus" reg="Emertonella">Emertonella</tp:taxon-name-part></tp:taxon-name></italic>, 16 species previously placed in <italic><tp:taxon-name><tp:taxon-name-part taxon-name-part-type="genus" reg="Euryopis">Euryopis</tp:taxon-name-part></tp:taxon-name></italic> are herein transferred to <italic><tp:taxon-name><tp:taxon-name-part taxon-name-part-type="genus" reg="Emertonella">Emertonella</tp:taxon-name-part></tp:taxon-name></italic>: <italic><tp:taxon-name><tp:taxon-name-part taxon-name-part-type="genus" reg="Emertonella">Em.</tp:taxon-name-part> <tp:taxon-name-part taxon-name-part-type="species" reg="boliviensis">boliviensis</tp:taxon-name-part></tp:taxon-name></italic> (Rodrigues, Marta &amp; Figueiredo, 2021), comb. nov., <italic><tp:taxon-name><tp:taxon-name-part taxon-name-part-type="genus" reg="Emertonella">Em.</tp:taxon-name-part> <tp:taxon-name-part taxon-name-part-type="species" reg="camis">camis</tp:taxon-name-part></tp:taxon-name></italic> (Levi, 1963), comb. nov., <italic><tp:taxon-name><tp:taxon-name-part taxon-name-part-type="genus" reg="Emertonella">Em.</tp:taxon-name-part> <tp:taxon-name-part taxon-name-part-type="species" reg="catarinensis">catarinensis</tp:taxon-name-part></tp:taxon-name></italic> (Rodrigues, Marta &amp; Figueiredo, 2021), comb. nov., <italic><tp:taxon-name><tp:taxon-name-part taxon-name-part-type="genus" reg="Emertonella">Em.</tp:taxon-name-part> <tp:taxon-name-part taxon-name-part-type="species" reg="cobreensis">cobreensis</tp:taxon-name-part></tp:taxon-name></italic> (Levi, 1963), comb. nov., <italic><tp:taxon-name><tp:taxon-name-part taxon-name-part-type="genus" reg="Euryopis">Em.</tp:taxon-name-part> <tp:taxon-name-part taxon-name-part-type="species" reg="cyclosisa">cyclosisa</tp:taxon-name-part></tp:taxon-name></italic> (Zhu &amp; Song, 1997), comb. nov., <italic><tp:taxon-name><tp:taxon-name-part taxon-name-part-type="genus" reg="Euryopis">Em.</tp:taxon-name-part> <tp:taxon-name-part taxon-name-part-type="species" reg="emiliae">emiliae</tp:taxon-name-part></tp:taxon-name></italic> (Lecigne, 2023), comb. nov., <italic><tp:taxon-name><tp:taxon-name-part taxon-name-part-type="genus" reg="Euryopis">Em.</tp:taxon-name-part> <tp:taxon-name-part taxon-name-part-type="species" reg="episinoides">episinoides</tp:taxon-name-part></tp:taxon-name></italic> (Walckenaer, 1847), comb. nov., <italic><tp:taxon-name><tp:taxon-name-part taxon-name-part-type="genus" reg="Euryopis">Em.</tp:taxon-name-part> <tp:taxon-name-part taxon-name-part-type="species" reg="mallah">mallah</tp:taxon-name-part></tp:taxon-name></italic> (Zakerzade, Moradmand &amp; Jäger, 2022), comb. nov., <italic><tp:taxon-name><tp:taxon-name-part taxon-name-part-type="genus" reg="Euryopis">Em.</tp:taxon-name-part> <tp:taxon-name-part taxon-name-part-type="species" reg="nasuta">nasuta</tp:taxon-name-part></tp:taxon-name></italic> (Rodrigues, Marta &amp; Figueiredo, 2021), comb. nov., <italic><tp:taxon-name><tp:taxon-name-part taxon-name-part-type="genus" reg="Euryopis">Em.</tp:taxon-name-part> <tp:taxon-name-part taxon-name-part-type="species" reg="nigra">nigra</tp:taxon-name-part></tp:taxon-name></italic> (Yoshida, 2000), comb. nov., <italic><tp:taxon-name><tp:taxon-name-part taxon-name-part-type="genus" reg="Euryopis">Em.</tp:taxon-name-part> <tp:taxon-name-part taxon-name-part-type="species" reg="pickardi">pickardi</tp:taxon-name-part></tp:taxon-name></italic> (Levi, 1963), comb. nov., <italic><tp:taxon-name><tp:taxon-name-part taxon-name-part-type="genus" reg="Euryopis">Em.</tp:taxon-name-part> <tp:taxon-name-part taxon-name-part-type="species" reg="quinqueguttata">quinqueguttata</tp:taxon-name-part></tp:taxon-name></italic> (Thorell, 1875), comb. nov., <italic><tp:taxon-name><tp:taxon-name-part taxon-name-part-type="genus" reg="Euryopis">Em.</tp:taxon-name-part> <tp:taxon-name-part taxon-name-part-type="species" reg="sexmaculata">sexmaculata</tp:taxon-name-part></tp:taxon-name></italic> (Hu, 2001), comb. nov., <italic><tp:taxon-name><tp:taxon-name-part taxon-name-part-type="genus" reg="Euryopis">Em.</tp:taxon-name-part> <tp:taxon-name-part taxon-name-part-type="species" reg="spinifera">spinifera</tp:taxon-name-part></tp:taxon-name></italic> (Mello-Leitão, 1944), comb. nov., <italic><tp:taxon-name><tp:taxon-name-part taxon-name-part-type="genus" reg="Euryopis">Em.</tp:taxon-name-part> <tp:taxon-name-part taxon-name-part-type="species" reg="talaveraensis">talaveraensis</tp:taxon-name-part></tp:taxon-name></italic> (González, 1991), comb. nov., and <italic><tp:taxon-name><tp:taxon-name-part taxon-name-part-type="genus" reg="Euryopis">Em.</tp:taxon-name-part> <tp:taxon-name-part taxon-name-part-type="species" reg="weesei">weesei</tp:taxon-name-part></tp:taxon-name></italic> (Levi, 1963), comb. nov. (<xref ref-type="bibr" rid="B27">Levi 1963</xref>; <xref ref-type="bibr" rid="B13">González 1990</xref>, <xref ref-type="bibr" rid="B14">1991</xref>; <xref ref-type="bibr" rid="B15">Heimer and Nentwig 1991</xref>; <xref ref-type="bibr" rid="B62">Zhu 1998</xref>; <xref ref-type="bibr" rid="B54">Yoshida 2000</xref>; <xref ref-type="bibr" rid="B19">Hu 2001</xref>; <xref ref-type="bibr" rid="B7">Chen et al. 2017</xref>; <xref ref-type="bibr" rid="B38">Rodrigues et al. 2021</xref>; <xref ref-type="bibr" rid="B59">Zakerzade et al. 2022</xref>; <xref ref-type="bibr" rid="B25">Lecigne 2023</xref>). However, due to unclear illustrations (e.g., <italic><tp:taxon-name><tp:taxon-name-part taxon-name-part-type="genus" reg="Euryopis">Eu.</tp:taxon-name-part> <tp:taxon-name-part taxon-name-part-type="species" reg="elegans">elegans</tp:taxon-name-part></tp:taxon-name></italic> Keyserling, 1890), or misplacements (e.g., <italic><tp:taxon-name><tp:taxon-name-part taxon-name-part-type="genus" reg="Euryopis">Eu.</tp:taxon-name-part> <tp:taxon-name-part taxon-name-part-type="species" reg="galeiforma">galeiforma</tp:taxon-name-part></tp:taxon-name></italic> Zhu, 1998, belonging to <tp:taxon-name><tp:taxon-name-part taxon-name-part-type="subfamily" reg="Theridiinae">Theridiinae</tp:taxon-name-part></tp:taxon-name>, <xref ref-type="bibr" rid="B32">Liu et al. 2025</xref>), sufficient information is lacking to confidently determine their generic placement (<xref ref-type="bibr" rid="B16">Hickman 1967</xref>; <xref ref-type="bibr" rid="B38">Rodrigues et al. 2021</xref>; <xref ref-type="bibr" rid="B40">Shi et al. 2025</xref>). These species are therefore retained in their current placements.</p><p><italic><tp:taxon-name><tp:taxon-name-part taxon-name-part-type="genus" reg="Euryopis">Euryopis</tp:taxon-name-part> <tp:taxon-name-part taxon-name-part-type="species" reg="mingyaoi">mingyaoi</tp:taxon-name-part></tp:taxon-name></italic> Yin, 2012 fits the diagnostic characteristics of <italic><tp:taxon-name><tp:taxon-name-part taxon-name-part-type="genus" reg="Physcoa">Physcoa</tp:taxon-name-part></tp:taxon-name></italic> Thorell, 1895 in possessing a prolateral-distal cymbial projection and a retrolaterally positioned paracymbium (cymbial hood). It is similar to <italic><tp:taxon-name><tp:taxon-name-part taxon-name-part-type="genus" reg="Physcoa">Physcoa</tp:taxon-name-part> <tp:taxon-name-part taxon-name-part-type="species" reg="oxycera">oxycera</tp:taxon-name-part></tp:taxon-name></italic> (Zhu &amp; Song, 1993) in the shape of the median apophysis, conductor, embolus, and overall habitus colouration. In addition, the presence of two promarginal cheliceral teeth (cf. <xref ref-type="bibr" rid="B49">Yin et al. 2012</xref>: fig. 142a–f and <xref ref-type="bibr" rid="B20">Hu et al. 2026</xref>: figs 8A–D, 13A, G) indicates this species does not belong to <tp:taxon-name><tp:taxon-name-part taxon-name-part-type="subfamily" reg="Hadrotarsinae">Hadrotarsinae</tp:taxon-name-part></tp:taxon-name>. However, as the holotype of this species appears to be lost, we were unable to study its detailed morphology. Nevertheless, based on the available evidence, we transfer <italic><tp:taxon-name><tp:taxon-name-part taxon-name-part-type="genus" reg="Euryopis">Eu.</tp:taxon-name-part> <tp:taxon-name-part taxon-name-part-type="species" reg="mingyaoi">mingyaoi</tp:taxon-name-part></tp:taxon-name></italic> to <italic><tp:taxon-name><tp:taxon-name-part taxon-name-part-type="genus" reg="Physcoa">Physcoa</tp:taxon-name-part></tp:taxon-name></italic> as a new combination, <italic><tp:taxon-name><tp:taxon-name-part taxon-name-part-type="genus" reg="Physcoa">Physcoa</tp:taxon-name-part> <tp:taxon-name-part taxon-name-part-type="species" reg="mingyaoi">mingyaoi</tp:taxon-name-part></tp:taxon-name></italic> (Yin, 2012), comb. nov.</p></tp:treatment-sec><ref-list><ref id="B55"><mixed-citation xmlns:xlink="http://www.w3.org/1999/xlink" xlink:type="simple">Yoshida H (2002) A revision of the Japanese genera and species of the subfamily <tp:taxon-name><tp:taxon-name-part taxon-name-part-type="subfamily">Hadrotarsinae</tp:taxon-name-part></tp:taxon-name> (<tp:taxon-name><tp:taxon-name-part taxon-name-part-type="order">Araneae</tp:taxon-name-part></tp:taxon-name>: <tp:taxon-name><tp:taxon-name-part taxon-name-part-type="family">Theridiidae</tp:taxon-name-part></tp:taxon-name>). Acta Arachnologica 51(1): 7–18. <ext-link xlink:href="10.2476/asjaa.51.7" ext-link-type="doi" xlink:type="simple">https://doi.org/10.2476/asjaa.51.7</ext-link></mixed-citation></ref><ref id="B26"><mixed-citation xmlns:xlink="http://www.w3.org/1999/xlink" xlink:type="simple">Levi HW (1954) Spiders of the genus <italic><tp:taxon-name><tp:taxon-name-part taxon-name-part-type="genus">Euryopis</tp:taxon-name-part></tp:taxon-name></italic> from North and Central America (<tp:taxon-name><tp:taxon-name-part taxon-name-part-type="order">Araneae</tp:taxon-name-part></tp:taxon-name>, <tp:taxon-name><tp:taxon-name-part taxon-name-part-type="family">Theridiidae</tp:taxon-name-part></tp:taxon-name>). American Museum Novitates 1666: 1–48.</mixed-citation></ref><ref id="B27"><mixed-citation xmlns:xlink="http://www.w3.org/1999/xlink" xlink:type="simple">Levi HW (1963) American spiders of the genera <italic><tp:taxon-name><tp:taxon-name-part taxon-name-part-type="genus">Audifia</tp:taxon-name-part></tp:taxon-name></italic>, <italic><tp:taxon-name><tp:taxon-name-part taxon-name-part-type="genus">Euryopis</tp:taxon-name-part></tp:taxon-name></italic> and <italic><tp:taxon-name><tp:taxon-name-part taxon-name-part-type="genus">Dipoena</tp:taxon-name-part></tp:taxon-name></italic> (<tp:taxon-name><tp:taxon-name-part taxon-name-part-type="order">Araneae</tp:taxon-name-part></tp:taxon-name>: <tp:taxon-name><tp:taxon-name-part taxon-name-part-type="family">Theridiidae</tp:taxon-name-part></tp:taxon-name>). Bulletin of the Museum of Comparative Zoology 129(2): 121–185. [pls 1–12]</mixed-citation></ref><ref id="B13"><mixed-citation xmlns:xlink="http://www.w3.org/1999/xlink" xlink:type="simple">González A (1990) Nota sobre <italic><tp:taxon-name><tp:taxon-name-part taxon-name-part-type="genus">Euryopis</tp:taxon-name-part> <tp:taxon-name-part taxon-name-part-type="species">spinifera</tp:taxon-name-part></tp:taxon-name></italic> (Mello Leitão, 1944) (<tp:taxon-name><tp:taxon-name-part taxon-name-part-type="order">Araneae</tp:taxon-name-part></tp:taxon-name>, <tp:taxon-name><tp:taxon-name-part taxon-name-part-type="family">Theridiidae</tp:taxon-name-part></tp:taxon-name>). Revista de la Sociedad Entomológica Argentina 48: 47–52.</mixed-citation></ref><ref id="B14"><mixed-citation xmlns:xlink="http://www.w3.org/1999/xlink" xlink:type="simple">González A (1991) Cuatro nuevas especies del genero <italic><tp:taxon-name><tp:taxon-name-part taxon-name-part-type="genus">Euryopis</tp:taxon-name-part></tp:taxon-name></italic> Menge, 1868 (<tp:taxon-name><tp:taxon-name-part taxon-name-part-type="order">Araneae</tp:taxon-name-part></tp:taxon-name>, <tp:taxon-name><tp:taxon-name-part taxon-name-part-type="family">Theridiidae</tp:taxon-name-part></tp:taxon-name>). Iheringia (Zool.) 71: 59–66.</mixed-citation></ref><ref id="B15"><mixed-citation xmlns:xlink="http://www.w3.org/1999/xlink" xlink:type="simple">Heimer S, Nentwig W (1991) Spinnen Mitteleuropas: Ein Bestimmungsbuch. Paul Parey, Berlin, 543 pp.</mixed-citation></ref><ref id="B62"><mixed-citation xmlns:xlink="http://www.w3.org/1999/xlink" xlink:type="simple">Zhu MS (1998) Fauna Sinica: <tp:taxon-name><tp:taxon-name-part taxon-name-part-type="class">Arachnida</tp:taxon-name-part></tp:taxon-name>: <tp:taxon-name><tp:taxon-name-part taxon-name-part-type="order">Araneae</tp:taxon-name-part></tp:taxon-name>: <tp:taxon-name><tp:taxon-name-part taxon-name-part-type="family">Theridiidae</tp:taxon-name-part></tp:taxon-name>. Science Press, Beijing, 436 pp.</mixed-citation></ref><ref id="B54"><mixed-citation xmlns:xlink="http://www.w3.org/1999/xlink" xlink:type="simple">Yoshida H (2000) A new species of the genus <italic><tp:taxon-name><tp:taxon-name-part taxon-name-part-type="genus">Euryopis</tp:taxon-name-part></tp:taxon-name></italic> (<tp:taxon-name><tp:taxon-name-part taxon-name-part-type="order">Araneae</tp:taxon-name-part></tp:taxon-name>: <tp:taxon-name><tp:taxon-name-part taxon-name-part-type="family">Theridiidae</tp:taxon-name-part></tp:taxon-name>) from Japan. Acta Arachnologica 49(2): 133–135. <ext-link xlink:href="10.2476/asjaa.49.133" ext-link-type="doi" xlink:type="simple">https://doi.org/10.2476/asjaa.49.133</ext-link></mixed-citation></ref><ref id="B19"><mixed-citation xmlns:xlink="http://www.w3.org/1999/xlink" xlink:type="simple">Hu JL (2001) Spiders in Qinghai-Tibet Plateau of China. Henan Science and Technology Publishing House, 658 pp.</mixed-citation></ref><ref id="B7"><mixed-citation xmlns:xlink="http://www.w3.org/1999/xlink" xlink:type="simple">Chen ZE, He BY, Yin HQ, Xu X (2017) First description of the female of <italic><tp:taxon-name><tp:taxon-name-part taxon-name-part-type="genus">Euryopis</tp:taxon-name-part> <tp:taxon-name-part taxon-name-part-type="species">cyclosisa</tp:taxon-name-part></tp:taxon-name></italic> Zhu &amp; Song, 1997 (<tp:taxon-name><tp:taxon-name-part taxon-name-part-type="order">Araneae</tp:taxon-name-part></tp:taxon-name>: <tp:taxon-name><tp:taxon-name-part taxon-name-part-type="family">Theridiidae</tp:taxon-name-part></tp:taxon-name>). Acta Arachnologica Sinica 26(1): 30–34. <ext-link xlink:href="10.3969/j.issn.1005-9628.2017.01.007" ext-link-type="doi" xlink:type="simple">https://doi.org/10.3969/j.issn.1005-9628.2017.01.007</ext-link></mixed-citation></ref><ref id="B38"><mixed-citation xmlns:xlink="http://www.w3.org/1999/xlink" xlink:type="simple">Rodrigues ENL, Marta KS, Figueiredo CP (2021) Description of four new species of the spider genus <italic><tp:taxon-name><tp:taxon-name-part taxon-name-part-type="genus">Euryopis</tp:taxon-name-part></tp:taxon-name></italic> Menge, 1868, with new records from Brazil (<tp:taxon-name><tp:taxon-name-part taxon-name-part-type="order">Araneae</tp:taxon-name-part></tp:taxon-name>, <tp:taxon-name><tp:taxon-name-part taxon-name-part-type="family">Theridiidae</tp:taxon-name-part></tp:taxon-name>, <tp:taxon-name><tp:taxon-name-part taxon-name-part-type="subfamily">Hadrotarsinae</tp:taxon-name-part></tp:taxon-name>). Zootaxa 4966(5): 535–549. <ext-link xlink:href="10.11646/zoo%C2%ADtaxa.4966.5.3" ext-link-type="doi" xlink:type="simple">https://doi.org/10.11646/zoo­taxa.4966.5.3</ext-link></mixed-citation></ref><ref id="B59"><mixed-citation xmlns:xlink="http://www.w3.org/1999/xlink" xlink:type="simple">Zakerzade R, Moradmand M, Jäger P (2022) A new ant-hunting cobweb spider, <italic><tp:taxon-name><tp:taxon-name-part taxon-name-part-type="genus">Euryopis</tp:taxon-name-part> <tp:taxon-name-part taxon-name-part-type="species">mallah</tp:taxon-name-part></tp:taxon-name></italic> sp. n. (<tp:taxon-name><tp:taxon-name-part taxon-name-part-type="order">Araneae</tp:taxon-name-part></tp:taxon-name>: <tp:taxon-name><tp:taxon-name-part taxon-name-part-type="family">Theridiidae</tp:taxon-name-part></tp:taxon-name>) from Iran. Arachnology 19(3): 632–634. <ext-link xlink:href="10.13156/arac.2022.19.3.632" ext-link-type="doi" xlink:type="simple">https://doi.org/10.13156/arac.2022.19.3.632</ext-link></mixed-citation></ref><ref id="B25"><mixed-citation xmlns:xlink="http://www.w3.org/1999/xlink" xlink:type="simple">Lecigne S (2023) New contribution to the spider fauna (<tp:taxon-name><tp:taxon-name-part taxon-name-part-type="class">Arachnida</tp:taxon-name-part></tp:taxon-name>: <tp:taxon-name><tp:taxon-name-part taxon-name-part-type="order">Araneae</tp:taxon-name-part></tp:taxon-name>) of Kerkyra (Corfu) and update of the provisional checklist of species from the Ionian Island. Journal of the Belgian Arachnological Society 38(1, supplement): 1–51.</mixed-citation></ref><ref id="B32"><mixed-citation xmlns:xlink="http://www.w3.org/1999/xlink" xlink:type="simple">Liu JX, Liang Y, Yin HQ, Xu X (2025) Molecular phylogeny of the hadrotarsine genera from East Asia provides new insights for their affinities and positions within cobweb spiders (<tp:taxon-name><tp:taxon-name-part taxon-name-part-type="order">Araneae</tp:taxon-name-part></tp:taxon-name>: <tp:taxon-name><tp:taxon-name-part taxon-name-part-type="family">Theridiidae</tp:taxon-name-part></tp:taxon-name>: <tp:taxon-name><tp:taxon-name-part taxon-name-part-type="subfamily">Hadrotarsinae</tp:taxon-name-part></tp:taxon-name>). Organisms, Diversity &amp; Evolution 25(2): 303–327. <ext-link xlink:href="10.1007/s13127-025-00670-5" ext-link-type="doi" xlink:type="simple">https://doi.org/10.1007/s13127-025-00670-5</ext-link></mixed-citation></ref><ref id="B16"><mixed-citation xmlns:xlink="http://www.w3.org/1999/xlink" xlink:type="simple">Hickman VV (1967) Some common spiders of Tasmania. Tasmanian Museum and Art Gallery, 112 pp.</mixed-citation></ref><ref id="B40"><mixed-citation xmlns:xlink="http://www.w3.org/1999/xlink" xlink:type="simple">Shi YY, Li X, Su ZL, Liu KK (2025) Theridiid spiders of the Jinggang Mountain Nature Reserve (<tp:taxon-name><tp:taxon-name-part taxon-name-part-type="order">Araneae</tp:taxon-name-part></tp:taxon-name>: <tp:taxon-name><tp:taxon-name-part taxon-name-part-type="family">Theridiidae</tp:taxon-name-part></tp:taxon-name>). Acta Arachnologica Sinica 34(2): 67–84. <ext-link xlink:href="10.3969/j.issn.1005-9628.2025.02.001" ext-link-type="doi" xlink:type="simple">https://doi.org/10.3969/j.issn.1005-9628.2025.02.001</ext-link></mixed-citation></ref><ref id="B49"><mixed-citation xmlns:xlink="http://www.w3.org/1999/xlink" xlink:type="simple">Yin CM, Peng XJ, Yan HM, Bao YH, Xu X, Tang G, Zhou QS, Liu P (2012) Fauna Hunan: <tp:taxon-name><tp:taxon-name-part taxon-name-part-type="order">Araneae</tp:taxon-name-part></tp:taxon-name> in Hunan, China. Hunan Science and Technology Press Changsha, 1590 pp.</mixed-citation></ref><ref id="B20"><mixed-citation xmlns:xlink="http://www.w3.org/1999/xlink" xlink:type="simple">Hu CH, Zhong R, Liu J, Li ZC (2026) A revision of <italic><tp:taxon-name><tp:taxon-name-part taxon-name-part-type="genus">Chrysso</tp:taxon-name-part></tp:taxon-name></italic> O. Pickard-Cambridge, 1882 <italic>sensu lato</italic> (<tp:taxon-name><tp:taxon-name-part taxon-name-part-type="order">Araneae</tp:taxon-name-part></tp:taxon-name>, <tp:taxon-name><tp:taxon-name-part taxon-name-part-type="family">Theridiidae</tp:taxon-name-part></tp:taxon-name>). ZooKeys 1266: 193–218. <ext-link xlink:href="10.3897/zookeys.1266.172838" ext-link-type="doi" xlink:type="simple">https://doi.org/10.3897/zookeys.1266.172838</ext-link></mixed-citation></ref></ref-list></tp:taxon-treatment>
