# Supplementary material for: Re-delimitation of the genus Emertonella (Araneae, Theridiidae, Hadrotarsinae) and taxonomic notes on Euryopis and Phycosoma from China
Source: Zookeys. 2026 Feb 26;1270:285–305. doi: 10.3897/zookeys.1270.175743 (PMC12964056; doi:10.3897/zookeys.1270.175743)
Supplement: XML Treatment for Emertonella deplanata [file zookeys.1270.175743-treatment2.xml]

<!DOCTYPE tp:taxon-treatment
  PUBLIC "-//TaxonX//DTD Taxonomic Treatment Publishing DTD v0 20100105//EN" "tax-treatment-NSO.dtd">
<tp:taxon-treatment xmlns:tp="http://www.plazi.org/taxpub"><tp:treatment-meta><kwd-group><label>Taxon classification</label><kwd>
                <named-content content-type="kingdom">Animalia</named-content>
              </kwd><kwd>
                <named-content content-type="order">Araneae</named-content>
              </kwd><kwd>
                <named-content content-type="family">Theridiidae</named-content>
              </kwd></kwd-group><mixed-citation publication-type="journal"><person-group><name><surname>Hu</surname><given-names>Changhao</given-names></name><name><surname>Zhang</surname><given-names>He</given-names></name><name><surname>Jiang</surname><given-names>Minjia</given-names></name><name><surname>Liu</surname><given-names>Fengjie</given-names></name></person-group><article-title>Re-delimitation of the genus <italic><tp:taxon-name><tp:taxon-name-part taxon-name-part-type="genus" reg="Emertonella">Emertonella</tp:taxon-name-part></tp:taxon-name></italic> (<tp:taxon-name><tp:taxon-name-part taxon-name-part-type="order" reg="Araneae">Araneae</tp:taxon-name-part></tp:taxon-name>, <tp:taxon-name><tp:taxon-name-part taxon-name-part-type="family" reg="Theridiidae">Theridiidae</tp:taxon-name-part></tp:taxon-name>, <tp:taxon-name><tp:taxon-name-part taxon-name-part-type="subfamily" reg="Hadrotarsinae">Hadrotarsinae</tp:taxon-name-part></tp:taxon-name>) and taxonomic notes on <italic><tp:taxon-name><tp:taxon-name-part taxon-name-part-type="genus" reg="Euryopis">Euryopis</tp:taxon-name-part></tp:taxon-name></italic> and <italic><tp:taxon-name><tp:taxon-name-part taxon-name-part-type="genus" reg="Phycosoma">Phycosoma</tp:taxon-name-part></tp:taxon-name></italic> from China</article-title><source>Zookeys</source><day>26</day><month>02</month><year>2026</year><volume>1270</volume><fpage>285</fpage><lpage>305</lpage><pub-id pub-id-type="doi">10.3897/zookeys.1270.175743</pub-id></mixed-citation></tp:treatment-meta><tp:nomenclature><tp:taxon-name><object-id xmlns:xlink="http://www.w3.org/1999/xlink" content-type="arpha" xlink:type="simple">BF895997-62D1-585E-AA4B-1E309D2AA38F</object-id>
                    		<tp:taxon-name-part taxon-name-part-type="genus" reg="Emertonella">Emertonella</tp:taxon-name-part> <tp:taxon-name-part taxon-name-part-type="species" reg="deplanata">deplanata</tp:taxon-name-part>
                    	</tp:taxon-name><tp:taxon-authority>(Schenkel, 1936)</tp:taxon-authority><tp:taxon-status xmlns:xlink="http://www.w3.org/1999/xlink" xlink:type="simple">comb. nov.</tp:taxon-status><xref ref-type="fig" rid="F1">Figs 1A–C</xref><xref ref-type="fig" rid="F2">, 2A–D</xref><xref ref-type="fig" rid="F3">, 3A</xref><xref ref-type="fig" rid="F3">, 3B</xref><xref ref-type="fig" rid="F4">, 4</xref><tp:nomenclature-citation-list><tp:nomenclature-citation><tp:taxon-name><tp:taxon-name-part taxon-name-part-type="genus" reg="Euryopis">Euryopis</tp:taxon-name-part> <tp:taxon-name-part taxon-name-part-type="species" reg="deplanata">deplanata</tp:taxon-name-part></tp:taxon-name><comment> Schenkel, 1936: 45, fig. 13 (holotype: female, China, Sichuan Province, Hsin-lung-chang; elev. 450 m; 11 May 1930; Hummel leg.; depository institution unknown; not examined); <xref ref-type="bibr" rid="B42">Song et al. 1999</xref>: 123 (may be a synonym of <tp:taxon-name><tp:taxon-name-part taxon-name-part-type="genus" reg="Euryopis">Em.</tp:taxon-name-part> <tp:taxon-name-part taxon-name-part-type="species" reg="taczanowskii">taczanowskii</tp:taxon-name-part></tp:taxon-name>, rejected here).</comment></tp:nomenclature-citation><tp:nomenclature-citation><tp:taxon-name><tp:taxon-name-part taxon-name-part-type="genus" reg="Euryopis">Euryopis</tp:taxon-name-part> <tp:taxon-name-part taxon-name-part-type="species" reg="taczanowskii">taczanowskii</tp:taxon-name-part></tp:taxon-name><comment> Zhu, 1998: 37, fig. 17A–C (female, misidentified); <xref ref-type="bibr" rid="B42">Song et al. 1999</xref>: 123, fig. 63C, D (female, misidentified).</comment></tp:nomenclature-citation><tp:nomenclature-citation><tp:taxon-name><tp:taxon-name-part taxon-name-part-type="genus" reg="Emertonella">Emertonella</tp:taxon-name-part> <tp:taxon-name-part taxon-name-part-type="species" reg="taczanowskii">taczanowskii</tp:taxon-name-part></tp:taxon-name><comment> Yin et al., 2012: 329, fig. 130a–e (female, misidentified); <xref ref-type="bibr" rid="B37">Rajoria 2015</xref>: 46, figs 5–8 (female, misidentified).</comment></tp:nomenclature-citation><tp:nomenclature-citation><tp:taxon-name><tp:taxon-name-part taxon-name-part-type="genus" reg="Emertinella">Emertinella</tp:taxon-name-part> <tp:taxon-name-part taxon-name-part-type="species" reg="taczanowskii">taczanowskii</tp:taxon-name-part></tp:taxon-name><comment> Khan et al., 2025: 135, figs 14, 15 (female, misidentified).</comment></tp:nomenclature-citation></tp:nomenclature-citation-list></tp:nomenclature><tp:treatment-sec sec-type="Material examined"><title>Material examined.</title><p>China • 1 male (LJ202001181); Henan Province, Xinyang City, Xin County, Liankangshan, Laomiao Village; <named-content xmlns:xlink="http://www.w3.org/1999/xlink" content-type="dwc:verbatimCoordinates" xlink:type="simple">31.6528°N, 114.7861°E</named-content>; elev. 230 m; 10 July 2020; Fengjie Liu leg. • 2 males, 1 female (LJ202001603, 202001623, 202001629); Henan Province, Xinyang City, Jingangtai, Donghe Village; <named-content xmlns:xlink="http://www.w3.org/1999/xlink" content-type="dwc:verbatimCoordinates" xlink:type="simple">31.7500°N, 115.5550°E</named-content>; elev. 480 m; 19 July 2020; Fengjie Liu leg. • 1 female (LJ202001744); Henan Province, Xinyang City, Shangcheng County, Fengji Town, Huangwan; <named-content xmlns:xlink="http://www.w3.org/1999/xlink" content-type="dwc:verbatimCoordinates" xlink:type="simple">31.8703°N, 115.5331°E</named-content>; elev. 120 m; 20 July 2020; Fengjie Liu leg. • 1 male, 2 females (LJ202001787, 202001798, 202001857); Henan Province, Xinyang City, Huangchuan County, Sili Village; <named-content xmlns:xlink="http://www.w3.org/1999/xlink" content-type="dwc:verbatimCoordinates" xlink:type="simple">31.9506°N, 115.1028°E</named-content>; elev. 90 m; 22 July 2020; Fengjie Liu leg. • 1 male (LJ202001826); Henan Province, Xinyang City, Guangshan County, Luochen Town, Qianchengwan; <named-content xmlns:xlink="http://www.w3.org/1999/xlink" content-type="dwc:verbatimCoordinates" xlink:type="simple">31.9600°N, 114.6803°E</named-content>; elev. 70 m; 22 July 2020; Fengjie Liu leg. • 2 females (LJ202001855, 202001873); Henan Province, Xinyang City, Luoshan County, Luzhai Village; <named-content xmlns:xlink="http://www.w3.org/1999/xlink" content-type="dwc:verbatimCoordinates" xlink:type="simple">31.9158°N, 114.4967°E</named-content>; elev. 90 m; 22 July 2020; Fengjie Liu leg. • 1 female (LJ202001908); Henan Province, Nanyang City, Tongbai County; <named-content xmlns:xlink="http://www.w3.org/1999/xlink" content-type="dwc:verbatimCoordinates" xlink:type="simple">32.3192°N, 113.3517°E</named-content>; elev. 280 m; 23 July 2020; Fengjie Liu leg. • 1 female (LJ202002090); Henan Province, Nanyang City, Tongbai County, Huaiyuan Village; <named-content xmlns:xlink="http://www.w3.org/1999/xlink" content-type="dwc:verbatimCoordinates" xlink:type="simple">32.4161°N, 113.2744°E</named-content>; elev. 260 m; 26 July 2020; Fengjie Liu leg. • 3 females (LJ202002127, 202002155, 202002158); Henan Province, Nanyang City, Tongbai County, Dujuanyuan; elev. 810 m; 27 July 2020; Fengjie Liu leg. • 1 male (LJ202002184); Henan Province, Nanyang City, Baotianman, Pingfang; elev. 1340 m; 28 July 2020; Fengjie Liu leg.</p></tp:treatment-sec><tp:treatment-sec sec-type="Diagnosis"><title>Diagnosis.</title><p><italic><tp:taxon-name><tp:taxon-name-part taxon-name-part-type="genus" reg="Emertonella">Emertonella</tp:taxon-name-part> <tp:taxon-name-part taxon-name-part-type="species" reg="deplanata">deplanata</tp:taxon-name-part></tp:taxon-name></italic> (Schenkel, 1936), comb. nov. is similar to Chinese <italic><tp:taxon-name><tp:taxon-name-part taxon-name-part-type="genus" reg="Euryopis">Em.</tp:taxon-name-part> <tp:taxon-name-part taxon-name-part-type="species" reg="taczanowskii">taczanowskii</tp:taxon-name-part></tp:taxon-name></italic> (cf. Figs <xref ref-type="fig" rid="F1">1A–C</xref>, <xref ref-type="fig" rid="F2">2A–D</xref>, <xref ref-type="fig" rid="F3">3A</xref>, <xref ref-type="fig" rid="F3">3B</xref>, <xref ref-type="fig" rid="F4">4</xref>and Figs <xref ref-type="fig" rid="F1">1D–F</xref>, <xref ref-type="fig" rid="F2">2E</xref>, <xref ref-type="fig" rid="F2">2F</xref>, <xref ref-type="fig" rid="F3">3C</xref>, <xref ref-type="fig" rid="F3">3D</xref>, <xref ref-type="fig" rid="F5">5</xref>), but can be distinguished by: 1. dorsal opisthosoma with two black anterior markings (vs with a black triangular marking), 2. embolic spire broad and curved (vs needle like and straight), 3. atrium triangular (vs rounded), and 4. interdistance between anterior spermathecae obviously shorter than that between the posterior pair (vs almost as long as that between the posterior pair).</p></tp:treatment-sec><tp:treatment-sec sec-type="Description"><title>Description.</title><p><bold>Male</bold> (LJ202001623): Total length 2.00. Carapace 0.68 long, 0.67 wide. Opisthosoma 1.16 long, 0.88 wide. Eyes: <abbrev xmlns:xlink="http://www.w3.org/1999/xlink" xlink:title="anterior median eyes" xlink:type="simple">AME</abbrev> 0.08, <abbrev xmlns:xlink="http://www.w3.org/1999/xlink" xlink:title="anterior lateral eyes" xlink:type="simple">ALE</abbrev> 0.05, <abbrev xmlns:xlink="http://www.w3.org/1999/xlink" xlink:title="posterior median eyes" xlink:type="simple">PME</abbrev> 0.05, <abbrev xmlns:xlink="http://www.w3.org/1999/xlink" xlink:title="posterior lateral eyes" xlink:type="simple">PLE</abbrev> 0.05, <abbrev xmlns:xlink="http://www.w3.org/1999/xlink" xlink:title="anterior median eyes" xlink:type="simple">AME</abbrev>–<abbrev xmlns:xlink="http://www.w3.org/1999/xlink" xlink:title="anterior median eyes" xlink:type="simple">AME</abbrev> 0.15, <abbrev xmlns:xlink="http://www.w3.org/1999/xlink" xlink:title="anterior median eyes" xlink:type="simple">AME</abbrev>–<abbrev xmlns:xlink="http://www.w3.org/1999/xlink" xlink:title="anterior lateral eyes" xlink:type="simple">ALE</abbrev> 0.09, <abbrev xmlns:xlink="http://www.w3.org/1999/xlink" xlink:title="posterior median eyes" xlink:type="simple">PME</abbrev>–<abbrev xmlns:xlink="http://www.w3.org/1999/xlink" xlink:title="posterior median eyes" xlink:type="simple">PME</abbrev> 0.12, <abbrev xmlns:xlink="http://www.w3.org/1999/xlink" xlink:title="posterior median eyes" xlink:type="simple">PME</abbrev>–<abbrev xmlns:xlink="http://www.w3.org/1999/xlink" xlink:title="posterior lateral eyes" xlink:type="simple">PLE</abbrev> 0.12, <abbrev xmlns:xlink="http://www.w3.org/1999/xlink" xlink:title="anterior median eyes" xlink:type="simple">AME</abbrev>–<abbrev xmlns:xlink="http://www.w3.org/1999/xlink" xlink:title="posterior median eyes" xlink:type="simple">PME</abbrev> 0.10, <abbrev xmlns:xlink="http://www.w3.org/1999/xlink" xlink:title="anterior lateral eyes" xlink:type="simple">ALE</abbrev>–<abbrev xmlns:xlink="http://www.w3.org/1999/xlink" xlink:title="posterior lateral eyes" xlink:type="simple">PLE</abbrev> 0.02. Measurements of legs: I 2.05 (0.62, 0.21, 0.48, 0.40, 0.34), II 2.09 (0.60, 0.20, 0.45, 0.64, 0.20), III 1.82 (0.58, 0.16, 0.37, 0.50, 0.21), IV 2.27 (0.65, 0.21, 0.52, 0.62, 0.27). Leg formula: IV-II-I-III.</p><p><bold><italic>Palp</italic></bold> (Figs <xref ref-type="fig" rid="F1">1A–C</xref>, <xref ref-type="fig" rid="F2">2A–D</xref>): Tibia ~ 1/4 length of cymbium. Cymbium oval, with a small lamellar projection. Cymbial hook triangular, situated anterior margin of alveolus. Subtegulum bowl like. Tegulum quadrangular. Median apophysis triangular in prolateral view. Theridiid tegular apophysis sclerotized, anterior margin with denticles (arrow in Fig. <xref ref-type="fig" rid="F1">1A</xref>) and distal part with two tiny denticles. Embolic spire semicircular, broad, and directed anticlockwise, arising dorsally from embolic base.</p><fig id="F1" position="float" orientation="portrait"><object-id xmlns:xlink="http://www.w3.org/1999/xlink" content-type="doi" xlink:type="simple">10.3897/zookeys.1270.175743.figure1</object-id><object-id xmlns:xlink="http://www.w3.org/1999/xlink" content-type="arpha" xlink:type="simple">5C0520F5-BA9D-51DA-A8BD-C21D4871F6BB</object-id><label>Figure 1.</label><caption><p>Left male palp of <italic><tp:taxon-name><tp:taxon-name-part taxon-name-part-type="genus" reg="Emertonella">Emertonella</tp:taxon-name-part></tp:taxon-name></italic> spp. <bold>A–C</bold>. <italic><tp:taxon-name><tp:taxon-name-part taxon-name-part-type="genus" reg="Euryopis">Em.</tp:taxon-name-part> <tp:taxon-name-part taxon-name-part-type="species" reg="deplanata">deplanata</tp:taxon-name-part></tp:taxon-name></italic> (Schenkel, 1936), comb. nov. (LJ202001623); <bold>D–F</bold>. <italic><tp:taxon-name><tp:taxon-name-part taxon-name-part-type="genus" reg="Euryopis">Em.</tp:taxon-name-part> <tp:taxon-name-part taxon-name-part-type="species" reg="taczanowskii">taczanowskii</tp:taxon-name-part></tp:taxon-name></italic> (Keyserling, 1886) (LJ201903893); <bold>A, D</bold>. Prolateral view (arrow in <bold>A</bold>. Points to the denticles); <bold>B, E</bold>. Ventral view; <bold>C, F</bold>. Retrolateral view. Abbreviations: <abbrev xmlns:xlink="http://www.w3.org/1999/xlink" xlink:title="embolic base" xlink:type="simple">EB</abbrev>–embolic base; <abbrev xmlns:xlink="http://www.w3.org/1999/xlink" xlink:title="embolic spire" xlink:type="simple">ES</abbrev>–embolic spire; <abbrev xmlns:xlink="http://www.w3.org/1999/xlink" xlink:title="median apophysis" xlink:type="simple">MA</abbrev>–median apophysis; <abbrev xmlns:xlink="http://www.w3.org/1999/xlink" xlink:title="subtegulum" xlink:type="simple">ST</abbrev>–subtegulum; T–tegulum; <abbrev xmlns:xlink="http://www.w3.org/1999/xlink" xlink:title="theridiid tegular apophysis" xlink:type="simple">TTA</abbrev>–theridiid tegular apophysis. Scale bars: 0.1 mm. (Photographs by FL).</p></caption><graphic xmlns:xlink="http://www.w3.org/1999/xlink" xlink:href="zookeys-1270-285_article-175743__-g001.jpg" id="oo_1549843.jpg" position="float" orientation="portrait" xlink:type="simple"><uri content-type="original_file" xlink:type="simple">https://binary.pensoft.net/fig/1549843</uri></graphic></fig><fig id="F2" position="float" orientation="portrait"><object-id xmlns:xlink="http://www.w3.org/1999/xlink" content-type="doi" xlink:type="simple">10.3897/zookeys.1270.175743.figure2</object-id><object-id xmlns:xlink="http://www.w3.org/1999/xlink" content-type="arpha" xlink:type="simple">9BD5FDE1-6BD2-56E2-900D-8BE053E23267</object-id><label>Figure 2.</label><caption><p>Expanded right male palp of <italic><tp:taxon-name><tp:taxon-name-part taxon-name-part-type="genus" reg="Emertonella">Emertonella</tp:taxon-name-part></tp:taxon-name></italic> spp., flip horizontal. <bold>A–D</bold>. <italic><tp:taxon-name><tp:taxon-name-part taxon-name-part-type="genus" reg="Euryopis">Em.</tp:taxon-name-part> <tp:taxon-name-part taxon-name-part-type="species" reg="deplanata">deplanata</tp:taxon-name-part></tp:taxon-name></italic> (Schenkel, 1936), comb. nov. (LJ202001623); <bold>E, F</bold>. <italic><tp:taxon-name><tp:taxon-name-part taxon-name-part-type="genus" reg="Euryopis">Em.</tp:taxon-name-part> <tp:taxon-name-part taxon-name-part-type="species" reg="taczanowskii">taczanowskii</tp:taxon-name-part></tp:taxon-name></italic> (Keyserling, 1886) (LJ201903893); <bold>A</bold>. Bulb, dorsal view; <bold>B, F</bold>. Bulb, prolateral view (arrow in <bold>F</bold>. Points to the hump); <bold>C</bold>. Bulb, ventral view; <bold>D, E</bold>. Cymbium, ventral view. Abbreviations: <abbrev xmlns:xlink="http://www.w3.org/1999/xlink" xlink:title="cymbial hook" xlink:type="simple">CH</abbrev>–cymbial hook; <abbrev xmlns:xlink="http://www.w3.org/1999/xlink" xlink:title="cymbial projection" xlink:type="simple">CP</abbrev>–cymbial projection; <abbrev xmlns:xlink="http://www.w3.org/1999/xlink" xlink:title="embolic base" xlink:type="simple">EB</abbrev>–embolic base; <abbrev xmlns:xlink="http://www.w3.org/1999/xlink" xlink:title="embolic spire" xlink:type="simple">ES</abbrev>–embolic spire; <abbrev xmlns:xlink="http://www.w3.org/1999/xlink" xlink:title="median apophysis" xlink:type="simple">MA</abbrev>–median apophysis; <abbrev xmlns:xlink="http://www.w3.org/1999/xlink" xlink:title="subtegulum" xlink:type="simple">ST</abbrev>–subtegulum; T–tegulum; <abbrev xmlns:xlink="http://www.w3.org/1999/xlink" xlink:title="theridiid tegular apophysis" xlink:type="simple">TTA</abbrev>–theridiid tegular apophysis. Scale bars: 0.1 mm. (Photographs by <abbrev xmlns:xlink="http://www.w3.org/1999/xlink" xlink:title="cymbial hook" xlink:type="simple">CH</abbrev>).</p></caption><graphic xmlns:xlink="http://www.w3.org/1999/xlink" xlink:href="zookeys-1270-285_article-175743__-g002.jpg" id="oo_1549844.jpg" position="float" orientation="portrait" xlink:type="simple"><uri content-type="original_file" xlink:type="simple">https://binary.pensoft.net/fig/1549844</uri></graphic></fig><p><bold><italic>Colouration</italic></bold> (Fig. <xref ref-type="fig" rid="F4">4A–C</xref>): Carapace, sternum, endites and labium black. Palps and legs yellow with black markings and rings. Dorsal opisthosoma yellow, with white patches and black flecks, anteriorly with two black markings; venter black, posterior part of genital groove with three white spots, anterior part of spinnerets with a white line. Spinnerets black.</p><p><bold>Female</bold> (LJ202001798): Total length 2.64. Carapace 0.89 long, 0.86 wide. Opisthosoma 1.89 long, 1.47 wide. Eyes: <abbrev xmlns:xlink="http://www.w3.org/1999/xlink" xlink:title="anterior median eyes" xlink:type="simple">AME</abbrev> 0.08, <abbrev xmlns:xlink="http://www.w3.org/1999/xlink" xlink:title="anterior lateral eyes" xlink:type="simple">ALE</abbrev> 0.07, <abbrev xmlns:xlink="http://www.w3.org/1999/xlink" xlink:title="posterior median eyes" xlink:type="simple">PME</abbrev> 0.07, <abbrev xmlns:xlink="http://www.w3.org/1999/xlink" xlink:title="posterior lateral eyes" xlink:type="simple">PLE</abbrev> 0.07, <abbrev xmlns:xlink="http://www.w3.org/1999/xlink" xlink:title="anterior median eyes" xlink:type="simple">AME</abbrev>–<abbrev xmlns:xlink="http://www.w3.org/1999/xlink" xlink:title="anterior median eyes" xlink:type="simple">AME</abbrev> 0.12, <abbrev xmlns:xlink="http://www.w3.org/1999/xlink" xlink:title="anterior median eyes" xlink:type="simple">AME</abbrev>–<abbrev xmlns:xlink="http://www.w3.org/1999/xlink" xlink:title="anterior lateral eyes" xlink:type="simple">ALE</abbrev> 0.05, <abbrev xmlns:xlink="http://www.w3.org/1999/xlink" xlink:title="posterior median eyes" xlink:type="simple">PME</abbrev>–<abbrev xmlns:xlink="http://www.w3.org/1999/xlink" xlink:title="posterior median eyes" xlink:type="simple">PME</abbrev> 0.12, <abbrev xmlns:xlink="http://www.w3.org/1999/xlink" xlink:title="posterior median eyes" xlink:type="simple">PME</abbrev>–<abbrev xmlns:xlink="http://www.w3.org/1999/xlink" xlink:title="posterior lateral eyes" xlink:type="simple">PLE</abbrev> 0.06, <abbrev xmlns:xlink="http://www.w3.org/1999/xlink" xlink:title="anterior median eyes" xlink:type="simple">AME</abbrev>–<abbrev xmlns:xlink="http://www.w3.org/1999/xlink" xlink:title="posterior median eyes" xlink:type="simple">PME</abbrev> 0.10, <abbrev xmlns:xlink="http://www.w3.org/1999/xlink" xlink:title="anterior lateral eyes" xlink:type="simple">ALE</abbrev>–<abbrev xmlns:xlink="http://www.w3.org/1999/xlink" xlink:title="posterior lateral eyes" xlink:type="simple">PLE</abbrev> 0.05. Measurements of legs: I 2.57 (0.77, 0.29, 0.57, 0.58, 0.36), II 2.69 (0.66, 0.25, 0.72, 0.66, 0.40), III 2.48 (0.68, 0.30, 0.49, 0.59, 0.42), IV 3.10 (0.95, 0.24, 0.52, 0.87, 0.52). Leg formula: IV-II-I-III.</p><p><bold><italic>Epigyne</italic></bold> (Fig. <xref ref-type="fig" rid="F3">3A, B</xref>): Epigyne with a triangular atrium, with slight septum; anterior margins of atrium as thick as posterior margins. Copulatory openings unobvious, situated anterior atrium. Copulatory ducts and subcopulatory ducts fused and unobvious. Posterior spermathecae spherical. Anterior spermathecae spherical, ~ 1.5× wider than posterior pair. Fertilization ducts curved, arising from posterior part of anterior spermathecae.</p><fig id="F3" position="float" orientation="portrait"><object-id xmlns:xlink="http://www.w3.org/1999/xlink" content-type="doi" xlink:type="simple">10.3897/zookeys.1270.175743.figure3</object-id><object-id xmlns:xlink="http://www.w3.org/1999/xlink" content-type="arpha" xlink:type="simple">3C6C7424-FD2C-5AE0-98D1-84E475A16CC4</object-id><label>Figure 3.</label><caption><p>Female genitalia of <italic><tp:taxon-name><tp:taxon-name-part taxon-name-part-type="genus" reg="Emertonella">Emertonella</tp:taxon-name-part></tp:taxon-name></italic> spp. <bold>A, B</bold>. <italic><tp:taxon-name><tp:taxon-name-part taxon-name-part-type="genus" reg="Euryopis">Em.</tp:taxon-name-part> <tp:taxon-name-part taxon-name-part-type="species" reg="deplanata">deplanata</tp:taxon-name-part></tp:taxon-name></italic> (Schenkel, 1936), comb. nov. (LJ202001798); <bold>C, D</bold>. <italic><tp:taxon-name><tp:taxon-name-part taxon-name-part-type="genus" reg="Euryopis">Em.</tp:taxon-name-part> <tp:taxon-name-part taxon-name-part-type="species" reg="taczanowskii">taczanowskii</tp:taxon-name-part></tp:taxon-name></italic> (Keyserling, 1886) (LJ201903320); <bold>A, C</bold>. Epigyne, ventral view; <bold>B, D</bold>. Vulva, dorsal view. Abbreviations: A–atrium; <abbrev xmlns:xlink="http://www.w3.org/1999/xlink" xlink:title="anterior spermatheca" xlink:type="simple">AS</abbrev>–anterior spermatheca; <abbrev xmlns:xlink="http://www.w3.org/1999/xlink" xlink:title="copulatory duct" xlink:type="simple">CD</abbrev>–copulatory duct; <abbrev xmlns:xlink="http://www.w3.org/1999/xlink" xlink:title="fertilization duct" xlink:type="simple">FD</abbrev>–fertilization duct; <abbrev xmlns:xlink="http://www.w3.org/1999/xlink" xlink:title="posterior spermatheca" xlink:type="simple">PS</abbrev>–posterior spermatheca; <abbrev xmlns:xlink="http://www.w3.org/1999/xlink" xlink:title="subcopulatory duct" xlink:type="simple">SCD</abbrev>–subcopulatory duct; <abbrev xmlns:xlink="http://www.w3.org/1999/xlink" xlink:title="septum" xlink:type="simple">Se</abbrev>–septum. Scale bars: 0.1 mm. (Photographs by FL).</p></caption><graphic xmlns:xlink="http://www.w3.org/1999/xlink" xlink:href="zookeys-1270-285_article-175743__-g003.jpg" id="oo_1549845.jpg" position="float" orientation="portrait" xlink:type="simple"><uri content-type="original_file" xlink:type="simple">https://binary.pensoft.net/fig/1549845</uri></graphic></fig><p><bold><italic>Colouration</italic></bold> (Fig. <xref ref-type="fig" rid="F4">4D–F</xref>): As in male, but generally lighter. Median part of dorsal opisthosoma with a V-shaped black marking.</p><fig id="F4" position="float" orientation="portrait"><object-id xmlns:xlink="http://www.w3.org/1999/xlink" content-type="doi" xlink:type="simple">10.3897/zookeys.1270.175743.figure4</object-id><object-id xmlns:xlink="http://www.w3.org/1999/xlink" content-type="arpha" xlink:type="simple">11123CC6-6DF5-564E-9D4B-0D93E3213DF7</object-id><label>Figure 4.</label><caption><p>Habitus of <italic><tp:taxon-name><tp:taxon-name-part taxon-name-part-type="genus" reg="Emertonella">Emertonella</tp:taxon-name-part> <tp:taxon-name-part taxon-name-part-type="species" reg="deplanata">deplanata</tp:taxon-name-part></tp:taxon-name></italic> (Schenkel, 1936), comb. nov. <bold>A–C</bold>. Male (LJ202001623); <bold>D–F</bold>. Female (LJ202001798); <bold>A, D</bold>. Dorsal view; <bold>B, E</bold>. Ventral view; <bold>C, F</bold>. Lateral view. Scale bars: 0.5 mm. (Photographs by FL).</p></caption><graphic xmlns:xlink="http://www.w3.org/1999/xlink" xlink:href="zookeys-1270-285_article-175743__-g004.jpg" id="oo_1549846.jpg" position="float" orientation="portrait" xlink:type="simple"><uri content-type="original_file" xlink:type="simple">https://binary.pensoft.net/fig/1549846</uri></graphic></fig></tp:treatment-sec><tp:treatment-sec sec-type="Distribution"><title>Distribution.</title><p>China (Henan, Hunan, Sichuan, Yunnan), India, Pakistan.</p></tp:treatment-sec><tp:treatment-sec sec-type="Comments"><title>Comments.</title><p>This species was originally described based on a female specimen collected from Sichuan Province, China, with only illustrations of the opisthosoma and ventral epigyne provided (<xref ref-type="bibr" rid="B39">Schenkel 1936</xref>). The presence of two black markings on the anterior dorsal opisthosoma and the triangular epigynal atrium clearly supports the accuracy of our identification (cf. Figs <xref ref-type="fig" rid="F3">3A</xref>, <xref ref-type="fig" rid="F4">4D</xref>, <xref ref-type="fig" rid="F4">4E</xref> and <xref ref-type="bibr" rid="B39">Schenkel 1936</xref>: fig. 13). The congruent opisthosomal pattern and the fact that males and females were collected together confirm the correct sex association. In addition, the male palp of this species exhibits the diagnostic characteristic of <italic><tp:taxon-name><tp:taxon-name-part taxon-name-part-type="genus" reg="Emertonella">Emertonella</tp:taxon-name-part></tp:taxon-name></italic> as defined above. Therefore, we transfer this species from <italic><tp:taxon-name><tp:taxon-name-part taxon-name-part-type="genus" reg="Euryopis">Euryopis</tp:taxon-name-part></tp:taxon-name></italic> to <italic><tp:taxon-name><tp:taxon-name-part taxon-name-part-type="genus" reg="Emertonella">Emertonella</tp:taxon-name-part></tp:taxon-name></italic> as a new combination.</p></tp:treatment-sec><tp:treatment-sec><!--Section generated to contain objects referenced in tp:taxon-treatment.--><fig id="F5" position="float" orientation="portrait"><object-id xmlns:xlink="http://www.w3.org/1999/xlink" content-type="doi" xlink:type="simple">10.3897/zookeys.1270.175743.figure5</object-id><object-id xmlns:xlink="http://www.w3.org/1999/xlink" content-type="arpha" xlink:type="simple">AD39BC0B-F16C-575A-AA49-B18A94E35A2C</object-id><label>Figure 5.</label><caption><p>Habitus of <italic><tp:taxon-name><tp:taxon-name-part taxon-name-part-type="genus" reg="Emertonella">Emertonella</tp:taxon-name-part> <tp:taxon-name-part taxon-name-part-type="species" reg="taczanowskii">taczanowskii</tp:taxon-name-part></tp:taxon-name></italic> (Keyserling, 1886). <bold>A–C</bold>. Male (LJ201903893); <bold>D–F</bold>. Female (LJ201903320); <bold>A, D</bold>. Dorsal view; <bold>B, E</bold>. Ventral view; <bold>C, F</bold>. Lateral view. Scale bars: 0.5 mm. (Photographs by FL).</p></caption><graphic xmlns:xlink="http://www.w3.org/1999/xlink" xlink:href="zookeys-1270-285_article-175743__-g005.jpg" id="oo_1549847.jpg" position="float" orientation="portrait" xlink:type="simple"><uri content-type="original_file" xlink:type="simple">https://binary.pensoft.net/fig/1549847</uri></graphic></fig></tp:treatment-sec><ref-list><ref id="B42"><mixed-citation xmlns:xlink="http://www.w3.org/1999/xlink" xlink:type="simple">Song DX, Zhu MS, Chen J (1999) The spiders of China. Hebei Science and Technology Publishing House Shijiazhuang, 640 pp.</mixed-citation></ref><ref id="B37"><mixed-citation xmlns:xlink="http://www.w3.org/1999/xlink" xlink:type="simple">Rajoria A (2015) Two new genera of the family <tp:taxon-name><tp:taxon-name-part taxon-name-part-type="family">Theridiidae</tp:taxon-name-part></tp:taxon-name> Sundevall, 1833 (<tp:taxon-name><tp:taxon-name-part taxon-name-part-type="class">Arachnida</tp:taxon-name-part></tp:taxon-name>: <tp:taxon-name><tp:taxon-name-part taxon-name-part-type="order">Araneae</tp:taxon-name-part></tp:taxon-name>) from India. Indian Journal of Arachnology 4(2): 43–47.</mixed-citation></ref><ref id="B39"><mixed-citation xmlns:xlink="http://www.w3.org/1999/xlink" xlink:type="simple">Schenkel E (1936) Schwedisch-chinesische wissenschaftliche Expedition nach den nordwestlichen Provinzen Chinas, unter Leitung von Dr. Sven Hedin und Prof. Sü Ping-chang. <tp:taxon-name><tp:taxon-name-part taxon-name-part-type="order">Araneae</tp:taxon-name-part></tp:taxon-name> gesammelt vom schwedischen Arzt der Expedition Dr. David Hummel 1927–1930. Arkiv för Zoologi 29(A1): 1–314.</mixed-citation></ref></ref-list></tp:taxon-treatment>
