# Supplementary material for: Re-delimitation of the genus Emertonella (Araneae, Theridiidae, Hadrotarsinae) and taxonomic notes on Euryopis and Phycosoma from China
Source: Zookeys. 2026 Feb 26;1270:285–305. doi: 10.3897/zookeys.1270.175743 (PMC12964056; doi:10.3897/zookeys.1270.175743)
Supplement: XML Treatment for Emertonella taczanowskii [file zookeys.1270.175743-treatment3.xml]

<!DOCTYPE tp:taxon-treatment
  PUBLIC "-//TaxonX//DTD Taxonomic Treatment Publishing DTD v0 20100105//EN" "tax-treatment-NSO.dtd">
<tp:taxon-treatment xmlns:tp="http://www.plazi.org/taxpub"><tp:treatment-meta><kwd-group><label>Taxon classification</label><kwd>
                <named-content content-type="kingdom">Animalia</named-content>
              </kwd><kwd>
                <named-content content-type="order">Araneae</named-content>
              </kwd><kwd>
                <named-content content-type="family">Theridiidae</named-content>
              </kwd></kwd-group><mixed-citation publication-type="journal"><person-group><name><surname>Hu</surname><given-names>Changhao</given-names></name><name><surname>Zhang</surname><given-names>He</given-names></name><name><surname>Jiang</surname><given-names>Minjia</given-names></name><name><surname>Liu</surname><given-names>Fengjie</given-names></name></person-group><article-title>Re-delimitation of the genus <italic><tp:taxon-name><tp:taxon-name-part taxon-name-part-type="genus" reg="Emertonella">Emertonella</tp:taxon-name-part></tp:taxon-name></italic> (<tp:taxon-name><tp:taxon-name-part taxon-name-part-type="order" reg="Araneae">Araneae</tp:taxon-name-part></tp:taxon-name>, <tp:taxon-name><tp:taxon-name-part taxon-name-part-type="family" reg="Theridiidae">Theridiidae</tp:taxon-name-part></tp:taxon-name>, <tp:taxon-name><tp:taxon-name-part taxon-name-part-type="subfamily" reg="Hadrotarsinae">Hadrotarsinae</tp:taxon-name-part></tp:taxon-name>) and taxonomic notes on <italic><tp:taxon-name><tp:taxon-name-part taxon-name-part-type="genus" reg="Euryopis">Euryopis</tp:taxon-name-part></tp:taxon-name></italic> and <italic><tp:taxon-name><tp:taxon-name-part taxon-name-part-type="genus" reg="Phycosoma">Phycosoma</tp:taxon-name-part></tp:taxon-name></italic> from China</article-title><source>Zookeys</source><day>26</day><month>02</month><year>2026</year><volume>1270</volume><fpage>285</fpage><lpage>305</lpage><pub-id pub-id-type="doi">10.3897/zookeys.1270.175743</pub-id></mixed-citation></tp:treatment-meta><tp:nomenclature><tp:taxon-name><object-id xmlns:xlink="http://www.w3.org/1999/xlink" content-type="arpha" xlink:type="simple">1BC710A1-C608-5228-8D90-CA18D95C88C4</object-id>
                    		<tp:taxon-name-part taxon-name-part-type="genus" reg="Emertonella">Emertonella</tp:taxon-name-part> <tp:taxon-name-part taxon-name-part-type="species" reg="taczanowskii">taczanowskii</tp:taxon-name-part>
                    	</tp:taxon-name><tp:taxon-authority>(Keyserling, 1886)</tp:taxon-authority><xref ref-type="fig" rid="F1">Figs 1D–F</xref><xref ref-type="fig" rid="F2">, 2E</xref><xref ref-type="fig" rid="F2">, 2F</xref><xref ref-type="fig" rid="F3">, 3C</xref><xref ref-type="fig" rid="F3">, 3D</xref><xref ref-type="fig" rid="F5">, 5</xref><tp:nomenclature-citation-list><tp:nomenclature-citation><tp:taxon-name><tp:taxon-name-part taxon-name-part-type="genus" reg="Euryopis">Euryopis</tp:taxon-name-part> <tp:taxon-name-part taxon-name-part-type="species" reg="taczanowskii">taczanowskii</tp:taxon-name-part></tp:taxon-name><comment> Keyserling, 1886: 47, pl. 12, fig. 160 (holotype: female, PERU, Tumbes; deposited in Polish Academy of Sciences; not examined); <xref ref-type="bibr" rid="B27">Levi 1963</xref>: 132, fig. 10 (synonym of <tp:taxon-name><tp:taxon-name-part taxon-name-part-type="genus" reg="Euryopis">Eu.</tp:taxon-name-part> <tp:taxon-name-part taxon-name-part-type="species" reg="floricola">floricola</tp:taxon-name-part></tp:taxon-name>, <tp:taxon-name><tp:taxon-name-part taxon-name-part-type="genus" reg="Euryopis">Eu.</tp:taxon-name-part> <tp:taxon-name-part taxon-name-part-type="species" reg="nigripes">nigripes</tp:taxon-name-part></tp:taxon-name> and <tp:taxon-name><tp:taxon-name-part taxon-name-part-type="genus" reg="Euryopis">Eu.</tp:taxon-name-part> <tp:taxon-name-part taxon-name-part-type="species" reg="rosascostai">rosascostai</tp:taxon-name-part></tp:taxon-name>); <xref ref-type="bibr" rid="B28">Levi 1967</xref>: 178, figs 37–41 (male and female); <xref ref-type="bibr" rid="B53">Yoshida 1992</xref>: 139, figs 1–4 (male); <xref ref-type="bibr" rid="B62">Zhu 1998</xref>: 37, fig. 17D (male, republication of the original figure); <xref ref-type="bibr" rid="B42">Song et al. 1999</xref>: 123, fig. 63G (male, republication of the original figure).</comment></tp:nomenclature-citation><tp:nomenclature-citation><tp:taxon-name><tp:taxon-name-part taxon-name-part-type="genus" reg="Euryopis">Euryopis</tp:taxon-name-part> <tp:taxon-name-part taxon-name-part-type="species" reg="floricola">floricola</tp:taxon-name-part></tp:taxon-name><comment> Keyserling, 1886: 261, pl. 21, fig. 309 (female).</comment></tp:nomenclature-citation><tp:nomenclature-citation><tp:taxon-name><tp:taxon-name-part taxon-name-part-type="genus" reg="Euryopis">Euryopis</tp:taxon-name-part> <tp:taxon-name-part taxon-name-part-type="species" reg="nigripes">nigripes</tp:taxon-name-part></tp:taxon-name><comment> Banks, 1929: 86, pl. 3, fig. 47, pl. 4, fig. 60 (female); <xref ref-type="bibr" rid="B26">Levi 1954</xref>: 24, figs 38–52 (male and female, synonym of <tp:taxon-name><tp:taxon-name-part taxon-name-part-type="genus" reg="Euryopis">Eu.</tp:taxon-name-part> <tp:taxon-name-part taxon-name-part-type="species" reg="dentata">dentata</tp:taxon-name-part></tp:taxon-name>).</comment></tp:nomenclature-citation><tp:nomenclature-citation><tp:taxon-name><tp:taxon-name-part taxon-name-part-type="genus" reg="Euryopis">Euryopis</tp:taxon-name-part> <tp:taxon-name-part taxon-name-part-type="species" reg="dentata">dentata</tp:taxon-name-part></tp:taxon-name><comment> Gertsch &amp; Mulaik,1936: 6, figs 10, 11 (male and female).</comment></tp:nomenclature-citation><tp:nomenclature-citation><tp:taxon-name><tp:taxon-name-part taxon-name-part-type="genus" reg="Euryopis">Euryopis</tp:taxon-name-part> <tp:taxon-name-part taxon-name-part-type="species" reg="rosascostai">rosascostai</tp:taxon-name-part></tp:taxon-name><comment> Mello-Leitão, 1944: 325, fig. 6 (female).</comment></tp:nomenclature-citation><tp:nomenclature-citation><tp:taxon-name><tp:taxon-name-part taxon-name-part-type="genus" reg="Emertonella">Emertonella</tp:taxon-name-part> <tp:taxon-name-part taxon-name-part-type="species" reg="taczanowskii">taczanowskii</tp:taxon-name-part></tp:taxon-name><comment> Yoshida, 2002: 17, figs 31–34 (male and female, transfer from <tp:taxon-name><tp:taxon-name-part taxon-name-part-type="genus" reg="Euryopis">Euryopis</tp:taxon-name-part></tp:taxon-name>); <xref ref-type="bibr" rid="B56">Yoshida 2003</xref>: 187, figs 524–527 (male and female); <xref ref-type="bibr" rid="B57">Yoshida 2009</xref>: 393, figs 357–359 (male and female); <xref ref-type="bibr" rid="B49">Yin et al. 2012</xref>: 329, fig. 130f (male, republication of the original figure); <xref ref-type="bibr" rid="B3">Almaraz-López et al. 2025</xref>: 139, fig. 5a, b, l (female).</comment></tp:nomenclature-citation></tp:nomenclature-citation-list></tp:nomenclature><tp:treatment-sec sec-type="Material examined"><title>Material examined.</title><p>China • 1 male (LJ201903893); Yunnan Province, Xishuangbanna Dai Autonomous Prefecture, Xishuangbanna Botanical Garden, Tropical Rainforest; <named-content xmlns:xlink="http://www.w3.org/1999/xlink" content-type="dwc:verbatimCoordinates" xlink:type="simple">21.9281°N, 101.2558°E</named-content>; elev. 550 m; 22 September 2019; Jian Chen et al. leg. • 1 female (LJ201903320); Yunnan Province, Puer City, Ximahe Park; <named-content xmlns:xlink="http://www.w3.org/1999/xlink" content-type="dwc:verbatimCoordinates" xlink:type="simple">22.7897°N, 100.9842°E</named-content>; elev. 1340 m; 19 September 2019; Jian Chen et al. leg. • 1 female (LJ202003300); Yunnan Province, Xishuangbanna Dai Autonomous Prefecture, Xishuangbanna Botanical Garden; 21 July 2020; collector unknown.</p></tp:treatment-sec><tp:treatment-sec sec-type="Diagnosis"><title>Diagnosis.</title><p><italic><tp:taxon-name><tp:taxon-name-part taxon-name-part-type="genus" reg="Emertonella">Emertonella</tp:taxon-name-part> <tp:taxon-name-part taxon-name-part-type="species" reg="taczanowskii">taczanowskii</tp:taxon-name-part></tp:taxon-name></italic> is similar to <italic><tp:taxon-name><tp:taxon-name-part taxon-name-part-type="genus" reg="Euryopis">Em.</tp:taxon-name-part> <tp:taxon-name-part taxon-name-part-type="species" reg="nasuta">nasuta</tp:taxon-name-part></tp:taxon-name></italic> (Rodrigues, Marta &amp; Figueiredo, 2021), comb. nov. in having a needle like embolic spire pointing to 1:30 o’clock position (cf. Figs <xref ref-type="fig" rid="F1">1D–F</xref>, <xref ref-type="fig" rid="F3">3C</xref>, <xref ref-type="fig" rid="F3">3D</xref>, <xref ref-type="fig" rid="F5">5</xref> and <xref ref-type="bibr" rid="B38">Rodrigues et al. 2021</xref>: figs 3, 4, 8B, 9C, D), but can be distinguished by: 1. opisthosoma triangular (vs oval), 2. theridiid tegular apophysis ox horn shaped in ventral view (vs triangular), 3. atrium larger than spermathecae (vs smaller than spermathecae), and 4. anterior spermathecae larger than the posterior pair (vs smaller than the posterior pair).</p><fig id="F5" position="float" orientation="portrait"><object-id xmlns:xlink="http://www.w3.org/1999/xlink" content-type="doi" xlink:type="simple">10.3897/zookeys.1270.175743.figure5</object-id><object-id xmlns:xlink="http://www.w3.org/1999/xlink" content-type="arpha" xlink:type="simple">AD39BC0B-F16C-575A-AA49-B18A94E35A2C</object-id><label>Figure 5.</label><caption><p>Habitus of <italic><tp:taxon-name><tp:taxon-name-part taxon-name-part-type="genus" reg="Emertonella">Emertonella</tp:taxon-name-part> <tp:taxon-name-part taxon-name-part-type="species" reg="taczanowskii">taczanowskii</tp:taxon-name-part></tp:taxon-name></italic> (Keyserling, 1886). <bold>A–C</bold>. Male (LJ201903893); <bold>D–F</bold>. Female (LJ201903320); <bold>A, D</bold>. Dorsal view; <bold>B, E</bold>. Ventral view; <bold>C, F</bold>. Lateral view. Scale bars: 0.5 mm. (Photographs by FL).</p></caption><graphic xmlns:xlink="http://www.w3.org/1999/xlink" xlink:href="zookeys-1270-285_article-175743__-g005.jpg" id="oo_1549847.jpg" position="float" orientation="portrait" xlink:type="simple"><uri content-type="original_file" xlink:type="simple">https://binary.pensoft.net/fig/1549847</uri></graphic></fig></tp:treatment-sec><tp:treatment-sec sec-type="Redescription"><title>Redescription.</title><p><bold>Male</bold> (LJ201903893): Total length 1.93. Carapace 0.72 long, 0.67 wide. Opisthosoma 1.25 long, 1.05 wide. Eyes: <abbrev xmlns:xlink="http://www.w3.org/1999/xlink" xlink:title="anterior median eyes" xlink:type="simple">AME</abbrev> 0.05, <abbrev xmlns:xlink="http://www.w3.org/1999/xlink" xlink:title="anterior lateral eyes" xlink:type="simple">ALE</abbrev> 0.06, <abbrev xmlns:xlink="http://www.w3.org/1999/xlink" xlink:title="posterior median eyes" xlink:type="simple">PME</abbrev> 0.05, <abbrev xmlns:xlink="http://www.w3.org/1999/xlink" xlink:title="posterior lateral eyes" xlink:type="simple">PLE</abbrev> 0.06, <abbrev xmlns:xlink="http://www.w3.org/1999/xlink" xlink:title="anterior median eyes" xlink:type="simple">AME</abbrev>–<abbrev xmlns:xlink="http://www.w3.org/1999/xlink" xlink:title="anterior median eyes" xlink:type="simple">AME</abbrev> 0.13, <abbrev xmlns:xlink="http://www.w3.org/1999/xlink" xlink:title="anterior median eyes" xlink:type="simple">AME</abbrev>–<abbrev xmlns:xlink="http://www.w3.org/1999/xlink" xlink:title="anterior lateral eyes" xlink:type="simple">ALE</abbrev> 0.09, <abbrev xmlns:xlink="http://www.w3.org/1999/xlink" xlink:title="posterior median eyes" xlink:type="simple">PME</abbrev>–<abbrev xmlns:xlink="http://www.w3.org/1999/xlink" xlink:title="posterior median eyes" xlink:type="simple">PME</abbrev> 0.12, <abbrev xmlns:xlink="http://www.w3.org/1999/xlink" xlink:title="posterior median eyes" xlink:type="simple">PME</abbrev>–<abbrev xmlns:xlink="http://www.w3.org/1999/xlink" xlink:title="posterior lateral eyes" xlink:type="simple">PLE</abbrev> 0.08, <abbrev xmlns:xlink="http://www.w3.org/1999/xlink" xlink:title="anterior median eyes" xlink:type="simple">AME</abbrev>–<abbrev xmlns:xlink="http://www.w3.org/1999/xlink" xlink:title="posterior median eyes" xlink:type="simple">PME</abbrev> 0.11, <abbrev xmlns:xlink="http://www.w3.org/1999/xlink" xlink:title="anterior lateral eyes" xlink:type="simple">ALE</abbrev>–<abbrev xmlns:xlink="http://www.w3.org/1999/xlink" xlink:title="posterior lateral eyes" xlink:type="simple">PLE</abbrev> 0.02. Measurements of legs: I 1.73 (0.57, 0.22, 0.45, 0.27, 0.22), II 2.03 (0.52, 0.27, 0.45, 0.50, 0.29), III 1.88 (0.59, 0.19, 0.38, 0.48, 0.24), IV 2.63 (0.80, 0.26, 0.55, 0.64, 0.38). Leg formula: IV-II-III-I.</p><p><bold><italic>Palp</italic></bold> (Figs <xref ref-type="fig" rid="F1">1D–F</xref>, <xref ref-type="fig" rid="F2">2E</xref>, <xref ref-type="fig" rid="F2">2F</xref>): Tibia ~ 1/5 length of cymbium. Cymbium oval, with a small lamellar projection. Cymbial hook triangular, situated anterior margin of alveolus. Subtegulum bowl-like. Tegulum quadrangular. Median apophysis triangular in prolateral view. Theridiid tegular apophysis sclerotized, dorsally with a hump and denticles (arrow in Fig. <xref ref-type="fig" rid="F2">2F</xref>), distal part with three denticles. Embolic base swollen; embolic spire needle like.</p><p><bold><italic>Colouration</italic></bold> (Fig. <xref ref-type="fig" rid="F5">5A–C</xref>): Carapace and sternum brownish-black. Legs yellow to brown. Dorsal opisthosoma with white patches, medially with a triangular black marking, laterally with black spots; venter dark brown, anterior part of spinnerets with a white line. Spinnerets brown.</p><p><bold>Female</bold> (LJ201903320): Total length 3.02. Carapace 0.92 long, 0.92 wide. Opisthosoma 2.01 long, 1.68 wide. Eyes: <abbrev xmlns:xlink="http://www.w3.org/1999/xlink" xlink:title="anterior median eyes" xlink:type="simple">AME</abbrev> 0.10, <abbrev xmlns:xlink="http://www.w3.org/1999/xlink" xlink:title="anterior lateral eyes" xlink:type="simple">ALE</abbrev> 0.09, <abbrev xmlns:xlink="http://www.w3.org/1999/xlink" xlink:title="posterior median eyes" xlink:type="simple">PME</abbrev> 0.08, <abbrev xmlns:xlink="http://www.w3.org/1999/xlink" xlink:title="posterior lateral eyes" xlink:type="simple">PLE</abbrev> 0.07, <abbrev xmlns:xlink="http://www.w3.org/1999/xlink" xlink:title="anterior median eyes" xlink:type="simple">AME</abbrev>–<abbrev xmlns:xlink="http://www.w3.org/1999/xlink" xlink:title="anterior median eyes" xlink:type="simple">AME</abbrev> 0.12, <abbrev xmlns:xlink="http://www.w3.org/1999/xlink" xlink:title="anterior median eyes" xlink:type="simple">AME</abbrev>–<abbrev xmlns:xlink="http://www.w3.org/1999/xlink" xlink:title="anterior lateral eyes" xlink:type="simple">ALE</abbrev> 0.10, <abbrev xmlns:xlink="http://www.w3.org/1999/xlink" xlink:title="posterior median eyes" xlink:type="simple">PME</abbrev>–<abbrev xmlns:xlink="http://www.w3.org/1999/xlink" xlink:title="posterior median eyes" xlink:type="simple">PME</abbrev> 0.16, <abbrev xmlns:xlink="http://www.w3.org/1999/xlink" xlink:title="posterior median eyes" xlink:type="simple">PME</abbrev>–<abbrev xmlns:xlink="http://www.w3.org/1999/xlink" xlink:title="posterior lateral eyes" xlink:type="simple">PLE</abbrev> 0.12, <abbrev xmlns:xlink="http://www.w3.org/1999/xlink" xlink:title="anterior median eyes" xlink:type="simple">AME</abbrev>–<abbrev xmlns:xlink="http://www.w3.org/1999/xlink" xlink:title="posterior median eyes" xlink:type="simple">PME</abbrev> 0.13, <abbrev xmlns:xlink="http://www.w3.org/1999/xlink" xlink:title="anterior lateral eyes" xlink:type="simple">ALE</abbrev>–<abbrev xmlns:xlink="http://www.w3.org/1999/xlink" xlink:title="posterior lateral eyes" xlink:type="simple">PLE</abbrev> 0.04. Measurements of legs: I 3.15 (0.84, 0.35, 0.67, 0.84, 0.45), II 3.47 (0.89, 0.37, 0.68, 0.97, 0.56), III 3.33 (0.98, 0.31, 0.71, 0.81, 0.52), IV 4.06 (0.98, 0.37, 0.92, 1.31, 0.48). Leg formula: IV-II-III-I.</p><p><bold><italic>Epigyne</italic></bold> (Fig. <xref ref-type="fig" rid="F3">3C, D</xref>): Epigyne with a rounded atrium, anterior margins of atrium thinner than posterior margins. Copulatory openings unobvious, situated anterior atrium. Copulatory ducts and subcopulatory ducts fused and unobvious. Posterior spermathecae spherical. Anterior spermathecae spherical, ~ 1.5× wider than posterior pair. Fertilization ducts curved, arising from posterior part of anterior spermathecae.</p><p><bold><italic>Colouration</italic></bold> (Fig. <xref ref-type="fig" rid="F5">5D–F</xref>): as in male, but generally darker.</p></tp:treatment-sec><tp:treatment-sec sec-type="Distribution"><title>Distribution.</title><p>China (Yunnan), Japan, New Guinea, Sri Lanka, USA to Argentina (<xref ref-type="bibr" rid="B46">WSC 2026</xref>).</p></tp:treatment-sec><tp:treatment-sec sec-type="Comments"><title>Comments.</title><p><xref ref-type="bibr" rid="B26">Levi (1954)</xref> considered this species to be polytypic, exhibiting two pattern phases and slight variations in theridiid tegular apophysis and epigyne (e.g., <xref ref-type="bibr" rid="B21">Keyserling 1886</xref>: pl. 12 fig. 160, pl. 21 fig. 309, <xref ref-type="bibr" rid="B26">Levi 1954</xref>: figs 39–41, 45–48, 50–52; <xref ref-type="bibr" rid="B53">Yoshida 1992</xref>: figs 1–4). During the study of publications referring to “<italic><tp:taxon-name><tp:taxon-name-part taxon-name-part-type="genus" reg="Euryopis">Em.</tp:taxon-name-part> <tp:taxon-name-part taxon-name-part-type="species" reg="taczanowskii">taczanowskii</tp:taxon-name-part></tp:taxon-name></italic>”, we found that female specimens from China, India, and Pakistan were characterized by a triangular atrium, the interdistance between the anterior spermathecae clearly shorter than that between the posterior pair, and two black markings on the anterior dorsal opisthosoma (fig. <xref ref-type="bibr" rid="B62">Zhu 1998</xref>: 17A–C; <xref ref-type="bibr" rid="B42">Song et al. 1999</xref>: fig. 63C, D; <xref ref-type="bibr" rid="B49">Yin et al. 2012</xref>: fig. 130a, b, d, e; <xref ref-type="bibr" rid="B37">Rajoria 2015</xref>: figs 5–8; <xref ref-type="bibr" rid="B22">Khan et al. 2025</xref>: figs 14, 15) conform well to <italic><tp:taxon-name><tp:taxon-name-part taxon-name-part-type="genus" reg="Euryopis">Eu.</tp:taxon-name-part> <tp:taxon-name-part taxon-name-part-type="species" reg="deplanata">deplanata</tp:taxon-name-part></tp:taxon-name></italic> (fig. 13 in <xref ref-type="bibr" rid="B39">Schenkel 1936</xref>, transfer to <italic><tp:taxon-name><tp:taxon-name-part taxon-name-part-type="genus" reg="Emertonella">Emertonella</tp:taxon-name-part></tp:taxon-name></italic> in the current paper) in the morphology of the epigyne and opisthosoma. Notably, no matching males were examined in these studies. We therefore consider that the specimens reported in the aforementioned publications were misidentified and should be referred to <italic><tp:taxon-name><tp:taxon-name-part taxon-name-part-type="genus" reg="Euryopis">Em.</tp:taxon-name-part> <tp:taxon-name-part taxon-name-part-type="species" reg="deplanata">deplanata</tp:taxon-name-part></tp:taxon-name></italic> (Schenkel, 1936), comb. nov.</p><p>In the current study, specimens collected from Yunnan, China, exhibit an epigyne with a rounded atrium and the interdistance between the anterior spermathecae almost as wide as that between the posterior pair, fully matching the illustrations provided by Levi (<xref ref-type="bibr" rid="B26">Levi 1954</xref>: figs 50–52). Accordingly, the identification of our specimens as <italic><tp:taxon-name><tp:taxon-name-part taxon-name-part-type="genus" reg="Euryopis">Em.</tp:taxon-name-part> <tp:taxon-name-part taxon-name-part-type="species" reg="taczanowskii">taczanowskii</tp:taxon-name-part></tp:taxon-name></italic> is confirmed.</p></tp:treatment-sec><tp:treatment-sec><!--Section generated to contain objects referenced in tp:taxon-treatment.--><fig id="F1" position="float" orientation="portrait"><object-id xmlns:xlink="http://www.w3.org/1999/xlink" content-type="doi" xlink:type="simple">10.3897/zookeys.1270.175743.figure1</object-id><object-id xmlns:xlink="http://www.w3.org/1999/xlink" content-type="arpha" xlink:type="simple">5C0520F5-BA9D-51DA-A8BD-C21D4871F6BB</object-id><label>Figure 1.</label><caption><p>Left male palp of <italic><tp:taxon-name><tp:taxon-name-part taxon-name-part-type="genus" reg="Emertonella">Emertonella</tp:taxon-name-part></tp:taxon-name></italic> spp. <bold>A–C</bold>. <italic><tp:taxon-name><tp:taxon-name-part taxon-name-part-type="genus" reg="Euryopis">Em.</tp:taxon-name-part> <tp:taxon-name-part taxon-name-part-type="species" reg="deplanata">deplanata</tp:taxon-name-part></tp:taxon-name></italic> (Schenkel, 1936), comb. nov. (LJ202001623); <bold>D–F</bold>. <italic><tp:taxon-name><tp:taxon-name-part taxon-name-part-type="genus" reg="Euryopis">Em.</tp:taxon-name-part> <tp:taxon-name-part taxon-name-part-type="species" reg="taczanowskii">taczanowskii</tp:taxon-name-part></tp:taxon-name></italic> (Keyserling, 1886) (LJ201903893); <bold>A, D</bold>. Prolateral view (arrow in <bold>A</bold>. Points to the denticles); <bold>B, E</bold>. Ventral view; <bold>C, F</bold>. Retrolateral view. Abbreviations: <abbrev xmlns:xlink="http://www.w3.org/1999/xlink" xlink:title="embolic base" xlink:type="simple">EB</abbrev>–embolic base; <abbrev xmlns:xlink="http://www.w3.org/1999/xlink" xlink:title="embolic spire" xlink:type="simple">ES</abbrev>–embolic spire; <abbrev xmlns:xlink="http://www.w3.org/1999/xlink" xlink:title="median apophysis" xlink:type="simple">MA</abbrev>–median apophysis; <abbrev xmlns:xlink="http://www.w3.org/1999/xlink" xlink:title="subtegulum" xlink:type="simple">ST</abbrev>–subtegulum; T–tegulum; <abbrev xmlns:xlink="http://www.w3.org/1999/xlink" xlink:title="theridiid tegular apophysis" xlink:type="simple">TTA</abbrev>–theridiid tegular apophysis. Scale bars: 0.1 mm. (Photographs by FL).</p></caption><graphic xmlns:xlink="http://www.w3.org/1999/xlink" xlink:href="zookeys-1270-285_article-175743__-g001.jpg" id="oo_1549843.jpg" position="float" orientation="portrait" xlink:type="simple"><uri content-type="original_file" xlink:type="simple">https://binary.pensoft.net/fig/1549843</uri></graphic></fig><fig id="F2" position="float" orientation="portrait"><object-id xmlns:xlink="http://www.w3.org/1999/xlink" content-type="doi" xlink:type="simple">10.3897/zookeys.1270.175743.figure2</object-id><object-id xmlns:xlink="http://www.w3.org/1999/xlink" content-type="arpha" xlink:type="simple">9BD5FDE1-6BD2-56E2-900D-8BE053E23267</object-id><label>Figure 2.</label><caption><p>Expanded right male palp of <italic><tp:taxon-name><tp:taxon-name-part taxon-name-part-type="genus" reg="Emertonella">Emertonella</tp:taxon-name-part></tp:taxon-name></italic> spp., flip horizontal. <bold>A–D</bold>. <italic><tp:taxon-name><tp:taxon-name-part taxon-name-part-type="genus" reg="Euryopis">Em.</tp:taxon-name-part> <tp:taxon-name-part taxon-name-part-type="species" reg="deplanata">deplanata</tp:taxon-name-part></tp:taxon-name></italic> (Schenkel, 1936), comb. nov. (LJ202001623); <bold>E, F</bold>. <italic><tp:taxon-name><tp:taxon-name-part taxon-name-part-type="genus" reg="Euryopis">Em.</tp:taxon-name-part> <tp:taxon-name-part taxon-name-part-type="species" reg="taczanowskii">taczanowskii</tp:taxon-name-part></tp:taxon-name></italic> (Keyserling, 1886) (LJ201903893); <bold>A</bold>. Bulb, dorsal view; <bold>B, F</bold>. Bulb, prolateral view (arrow in <bold>F</bold>. Points to the hump); <bold>C</bold>. Bulb, ventral view; <bold>D, E</bold>. Cymbium, ventral view. Abbreviations: <abbrev xmlns:xlink="http://www.w3.org/1999/xlink" xlink:title="cymbial hook" xlink:type="simple">CH</abbrev>–cymbial hook; <abbrev xmlns:xlink="http://www.w3.org/1999/xlink" xlink:title="cymbial projection" xlink:type="simple">CP</abbrev>–cymbial projection; <abbrev xmlns:xlink="http://www.w3.org/1999/xlink" xlink:title="embolic base" xlink:type="simple">EB</abbrev>–embolic base; <abbrev xmlns:xlink="http://www.w3.org/1999/xlink" xlink:title="embolic spire" xlink:type="simple">ES</abbrev>–embolic spire; <abbrev xmlns:xlink="http://www.w3.org/1999/xlink" xlink:title="median apophysis" xlink:type="simple">MA</abbrev>–median apophysis; <abbrev xmlns:xlink="http://www.w3.org/1999/xlink" xlink:title="subtegulum" xlink:type="simple">ST</abbrev>–subtegulum; T–tegulum; <abbrev xmlns:xlink="http://www.w3.org/1999/xlink" xlink:title="theridiid tegular apophysis" xlink:type="simple">TTA</abbrev>–theridiid tegular apophysis. Scale bars: 0.1 mm. (Photographs by <abbrev xmlns:xlink="http://www.w3.org/1999/xlink" xlink:title="cymbial hook" xlink:type="simple">CH</abbrev>).</p></caption><graphic xmlns:xlink="http://www.w3.org/1999/xlink" xlink:href="zookeys-1270-285_article-175743__-g002.jpg" id="oo_1549844.jpg" position="float" orientation="portrait" xlink:type="simple"><uri content-type="original_file" xlink:type="simple">https://binary.pensoft.net/fig/1549844</uri></graphic></fig><fig id="F3" position="float" orientation="portrait"><object-id xmlns:xlink="http://www.w3.org/1999/xlink" content-type="doi" xlink:type="simple">10.3897/zookeys.1270.175743.figure3</object-id><object-id xmlns:xlink="http://www.w3.org/1999/xlink" content-type="arpha" xlink:type="simple">3C6C7424-FD2C-5AE0-98D1-84E475A16CC4</object-id><label>Figure 3.</label><caption><p>Female genitalia of <italic><tp:taxon-name><tp:taxon-name-part taxon-name-part-type="genus" reg="Emertonella">Emertonella</tp:taxon-name-part></tp:taxon-name></italic> spp. <bold>A, B</bold>. <italic><tp:taxon-name><tp:taxon-name-part taxon-name-part-type="genus" reg="Euryopis">Em.</tp:taxon-name-part> <tp:taxon-name-part taxon-name-part-type="species" reg="deplanata">deplanata</tp:taxon-name-part></tp:taxon-name></italic> (Schenkel, 1936), comb. nov. (LJ202001798); <bold>C, D</bold>. <italic><tp:taxon-name><tp:taxon-name-part taxon-name-part-type="genus" reg="Euryopis">Em.</tp:taxon-name-part> <tp:taxon-name-part taxon-name-part-type="species" reg="taczanowskii">taczanowskii</tp:taxon-name-part></tp:taxon-name></italic> (Keyserling, 1886) (LJ201903320); <bold>A, C</bold>. Epigyne, ventral view; <bold>B, D</bold>. Vulva, dorsal view. Abbreviations: A–atrium; <abbrev xmlns:xlink="http://www.w3.org/1999/xlink" xlink:title="anterior spermatheca" xlink:type="simple">AS</abbrev>–anterior spermatheca; <abbrev xmlns:xlink="http://www.w3.org/1999/xlink" xlink:title="copulatory duct" xlink:type="simple">CD</abbrev>–copulatory duct; <abbrev xmlns:xlink="http://www.w3.org/1999/xlink" xlink:title="fertilization duct" xlink:type="simple">FD</abbrev>–fertilization duct; <abbrev xmlns:xlink="http://www.w3.org/1999/xlink" xlink:title="posterior spermatheca" xlink:type="simple">PS</abbrev>–posterior spermatheca; <abbrev xmlns:xlink="http://www.w3.org/1999/xlink" xlink:title="subcopulatory duct" xlink:type="simple">SCD</abbrev>–subcopulatory duct; <abbrev xmlns:xlink="http://www.w3.org/1999/xlink" xlink:title="septum" xlink:type="simple">Se</abbrev>–septum. Scale bars: 0.1 mm. (Photographs by FL).</p></caption><graphic xmlns:xlink="http://www.w3.org/1999/xlink" xlink:href="zookeys-1270-285_article-175743__-g003.jpg" id="oo_1549845.jpg" position="float" orientation="portrait" xlink:type="simple"><uri content-type="original_file" xlink:type="simple">https://binary.pensoft.net/fig/1549845</uri></graphic></fig></tp:treatment-sec><ref-list><ref id="B27"><mixed-citation xmlns:xlink="http://www.w3.org/1999/xlink" xlink:type="simple">Levi HW (1963) American spiders of the genera <italic><tp:taxon-name><tp:taxon-name-part taxon-name-part-type="genus">Audifia</tp:taxon-name-part></tp:taxon-name></italic>, <italic><tp:taxon-name><tp:taxon-name-part taxon-name-part-type="genus">Euryopis</tp:taxon-name-part></tp:taxon-name></italic> and <italic><tp:taxon-name><tp:taxon-name-part taxon-name-part-type="genus">Dipoena</tp:taxon-name-part></tp:taxon-name></italic> (<tp:taxon-name><tp:taxon-name-part taxon-name-part-type="order">Araneae</tp:taxon-name-part></tp:taxon-name>: <tp:taxon-name><tp:taxon-name-part taxon-name-part-type="family">Theridiidae</tp:taxon-name-part></tp:taxon-name>). Bulletin of the Museum of Comparative Zoology 129(2): 121–185. [pls 1–12]</mixed-citation></ref><ref id="B28"><mixed-citation xmlns:xlink="http://www.w3.org/1999/xlink" xlink:type="simple">Levi HW (1967) Cosmopolitan and pantropical species of theridiid spiders (<tp:taxon-name><tp:taxon-name-part taxon-name-part-type="order">Araneae</tp:taxon-name-part></tp:taxon-name>: <tp:taxon-name><tp:taxon-name-part taxon-name-part-type="family">Theridiidae</tp:taxon-name-part></tp:taxon-name>). Pacific Insects 9: 175–186.</mixed-citation></ref><ref id="B53"><mixed-citation xmlns:xlink="http://www.w3.org/1999/xlink" xlink:type="simple">Yoshida H (1992) Two species of the genus <italic><tp:taxon-name><tp:taxon-name-part taxon-name-part-type="genus">Euryopis</tp:taxon-name-part></tp:taxon-name></italic> (<tp:taxon-name><tp:taxon-name-part taxon-name-part-type="order">Araneae</tp:taxon-name-part></tp:taxon-name>: <tp:taxon-name><tp:taxon-name-part taxon-name-part-type="family">Theridiidae</tp:taxon-name-part></tp:taxon-name>) from Japan. Acta Arachnologica 41(2): 139–142. <ext-link xlink:href="10.2476/asjaa.41.139" ext-link-type="doi" xlink:type="simple">https://doi.org/10.2476/asjaa.41.139</ext-link></mixed-citation></ref><ref id="B62"><mixed-citation xmlns:xlink="http://www.w3.org/1999/xlink" xlink:type="simple">Zhu MS (1998) Fauna Sinica: <tp:taxon-name><tp:taxon-name-part taxon-name-part-type="class">Arachnida</tp:taxon-name-part></tp:taxon-name>: <tp:taxon-name><tp:taxon-name-part taxon-name-part-type="order">Araneae</tp:taxon-name-part></tp:taxon-name>: <tp:taxon-name><tp:taxon-name-part taxon-name-part-type="family">Theridiidae</tp:taxon-name-part></tp:taxon-name>. Science Press, Beijing, 436 pp.</mixed-citation></ref><ref id="B42"><mixed-citation xmlns:xlink="http://www.w3.org/1999/xlink" xlink:type="simple">Song DX, Zhu MS, Chen J (1999) The spiders of China. Hebei Science and Technology Publishing House Shijiazhuang, 640 pp.</mixed-citation></ref><ref id="B26"><mixed-citation xmlns:xlink="http://www.w3.org/1999/xlink" xlink:type="simple">Levi HW (1954) Spiders of the genus <italic><tp:taxon-name><tp:taxon-name-part taxon-name-part-type="genus">Euryopis</tp:taxon-name-part></tp:taxon-name></italic> from North and Central America (<tp:taxon-name><tp:taxon-name-part taxon-name-part-type="order">Araneae</tp:taxon-name-part></tp:taxon-name>, <tp:taxon-name><tp:taxon-name-part taxon-name-part-type="family">Theridiidae</tp:taxon-name-part></tp:taxon-name>). American Museum Novitates 1666: 1–48.</mixed-citation></ref><ref id="B56"><mixed-citation xmlns:xlink="http://www.w3.org/1999/xlink" xlink:type="simple">Yoshida H (2003) The spider family <tp:taxon-name><tp:taxon-name-part taxon-name-part-type="family">Theridiidae</tp:taxon-name-part></tp:taxon-name> (<tp:taxon-name><tp:taxon-name-part taxon-name-part-type="class">Arachnida</tp:taxon-name-part></tp:taxon-name>: <tp:taxon-name><tp:taxon-name-part taxon-name-part-type="order">Araneae</tp:taxon-name-part></tp:taxon-name>) from Japan. Arachnological Society of Japan, 224 pp.</mixed-citation></ref><ref id="B57"><mixed-citation xmlns:xlink="http://www.w3.org/1999/xlink" xlink:type="simple">Yoshida H (2009) <tp:taxon-name><tp:taxon-name-part taxon-name-part-type="family">Uloboridae</tp:taxon-name-part></tp:taxon-name>, <tp:taxon-name><tp:taxon-name-part taxon-name-part-type="family">Theridiidae</tp:taxon-name-part></tp:taxon-name>, <tp:taxon-name><tp:taxon-name-part taxon-name-part-type="family">Ctenidae</tp:taxon-name-part></tp:taxon-name>. Tokai University Press, Kanagawa, 142–147. [356–393, 467–468.]</mixed-citation></ref><ref id="B49"><mixed-citation xmlns:xlink="http://www.w3.org/1999/xlink" xlink:type="simple">Yin CM, Peng XJ, Yan HM, Bao YH, Xu X, Tang G, Zhou QS, Liu P (2012) Fauna Hunan: <tp:taxon-name><tp:taxon-name-part taxon-name-part-type="order">Araneae</tp:taxon-name-part></tp:taxon-name> in Hunan, China. Hunan Science and Technology Press Changsha, 1590 pp.</mixed-citation></ref><ref id="B3"><mixed-citation xmlns:xlink="http://www.w3.org/1999/xlink" xlink:type="simple">Almaraz-López AC, García-Vázquez AA, García-García MÁ, Martínez-Martínez L (2025) Contribución al conocimiento de arañas «<tp:taxon-name><tp:taxon-name-part taxon-name-part-type="class">Arachnida</tp:taxon-name-part></tp:taxon-name>: <tp:taxon-name><tp:taxon-name-part taxon-name-part-type="order">Araneae</tp:taxon-name-part></tp:taxon-name>» en Putla Villa de Guerrero, Oaxaca, México. Tequio 7(19): 129–143.</mixed-citation></ref><ref id="B38"><mixed-citation xmlns:xlink="http://www.w3.org/1999/xlink" xlink:type="simple">Rodrigues ENL, Marta KS, Figueiredo CP (2021) Description of four new species of the spider genus <italic><tp:taxon-name><tp:taxon-name-part taxon-name-part-type="genus">Euryopis</tp:taxon-name-part></tp:taxon-name></italic> Menge, 1868, with new records from Brazil (<tp:taxon-name><tp:taxon-name-part taxon-name-part-type="order">Araneae</tp:taxon-name-part></tp:taxon-name>, <tp:taxon-name><tp:taxon-name-part taxon-name-part-type="family">Theridiidae</tp:taxon-name-part></tp:taxon-name>, <tp:taxon-name><tp:taxon-name-part taxon-name-part-type="subfamily">Hadrotarsinae</tp:taxon-name-part></tp:taxon-name>). Zootaxa 4966(5): 535–549. <ext-link xlink:href="10.11646/zoo%C2%ADtaxa.4966.5.3" ext-link-type="doi" xlink:type="simple">https://doi.org/10.11646/zoo­taxa.4966.5.3</ext-link></mixed-citation></ref><ref id="B46"><mixed-citation xmlns:xlink="http://www.w3.org/1999/xlink" xlink:type="simple">WSC (2026) World Spider Catalog. Version 26. Natural History Museum Bern, online at <ext-link xlink:href="http://wsc.nmbe.ch" ext-link-type="uri" xlink:type="simple">http://wsc.nmbe.ch</ext-link>, accessed on 26 January 2026. <ext-link xlink:href="10.24436/2" ext-link-type="doi" xlink:type="simple">https://doi.org/10.24436/2</ext-link></mixed-citation></ref><ref id="B21"><mixed-citation xmlns:xlink="http://www.w3.org/1999/xlink" xlink:type="simple">Keyserling E (1886) Die Spinnen Amerikas. <tp:taxon-name><tp:taxon-name-part taxon-name-part-type="family">Theridiidae</tp:taxon-name-part></tp:taxon-name>. II. Hälfte. Bauer &amp; Raspe, Nürnberg, 295 pp. [pls 11–21] <ext-link xlink:href="10.5962/bhl.title.64832" ext-link-type="doi" xlink:type="simple">https://doi.org/10.5962/bhl.title.64832</ext-link></mixed-citation></ref><ref id="B37"><mixed-citation xmlns:xlink="http://www.w3.org/1999/xlink" xlink:type="simple">Rajoria A (2015) Two new genera of the family <tp:taxon-name><tp:taxon-name-part taxon-name-part-type="family">Theridiidae</tp:taxon-name-part></tp:taxon-name> Sundevall, 1833 (<tp:taxon-name><tp:taxon-name-part taxon-name-part-type="class">Arachnida</tp:taxon-name-part></tp:taxon-name>: <tp:taxon-name><tp:taxon-name-part taxon-name-part-type="order">Araneae</tp:taxon-name-part></tp:taxon-name>) from India. Indian Journal of Arachnology 4(2): 43–47.</mixed-citation></ref><ref id="B22"><mixed-citation xmlns:xlink="http://www.w3.org/1999/xlink" xlink:type="simple">Khan MS, Baset A, Ali PA (2025) New records of spiders: <tp:taxon-name><tp:taxon-name-part taxon-name-part-type="order">Araneae</tp:taxon-name-part></tp:taxon-name>, <tp:taxon-name><tp:taxon-name-part taxon-name-part-type="family">Pisauridae</tp:taxon-name-part></tp:taxon-name>, <tp:taxon-name><tp:taxon-name-part taxon-name-part-type="family">Salticidae</tp:taxon-name-part></tp:taxon-name>, and <tp:taxon-name><tp:taxon-name-part taxon-name-part-type="family">Theridiidae</tp:taxon-name-part></tp:taxon-name> from Pakistan. Asian Journal of Science. Engineering and Technology 4(1): 131–139. <ext-link xlink:href="10.47264/idea.ajset/4.1.8" ext-link-type="doi" xlink:type="simple">https://doi.org/10.47264/idea.ajset/4.1.8</ext-link></mixed-citation></ref><ref id="B39"><mixed-citation xmlns:xlink="http://www.w3.org/1999/xlink" xlink:type="simple">Schenkel E (1936) Schwedisch-chinesische wissenschaftliche Expedition nach den nordwestlichen Provinzen Chinas, unter Leitung von Dr. Sven Hedin und Prof. Sü Ping-chang. <tp:taxon-name><tp:taxon-name-part taxon-name-part-type="order">Araneae</tp:taxon-name-part></tp:taxon-name> gesammelt vom schwedischen Arzt der Expedition Dr. David Hummel 1927–1930. Arkiv för Zoologi 29(A1): 1–314.</mixed-citation></ref></ref-list></tp:taxon-treatment>
