# Supplementary material for: Re-delimitation of the genus Emertonella (Araneae, Theridiidae, Hadrotarsinae) and taxonomic notes on Euryopis and Phycosoma from China
Source: Zookeys. 2026 Feb 26;1270:285–305. doi: 10.3897/zookeys.1270.175743 (PMC12964056; doi:10.3897/zookeys.1270.175743)
Supplement: XML Treatment for Phycosoma [file zookeys.1270.175743-treatment4.xml]

<!DOCTYPE tp:taxon-treatment
  PUBLIC "-//TaxonX//DTD Taxonomic Treatment Publishing DTD v0 20100105//EN" "tax-treatment-NSO.dtd">
<tp:taxon-treatment xmlns:tp="http://www.plazi.org/taxpub"><tp:treatment-meta><kwd-group><label>Taxon classification</label><kwd>
                <named-content content-type="kingdom">Animalia</named-content>
              </kwd><kwd>
                <named-content content-type="order">Araneae</named-content>
              </kwd><kwd>
                <named-content content-type="family">Theridiidae</named-content>
              </kwd></kwd-group><mixed-citation publication-type="journal"><person-group><name><surname>Hu</surname><given-names>Changhao</given-names></name><name><surname>Zhang</surname><given-names>He</given-names></name><name><surname>Jiang</surname><given-names>Minjia</given-names></name><name><surname>Liu</surname><given-names>Fengjie</given-names></name></person-group><article-title>Re-delimitation of the genus <italic><tp:taxon-name><tp:taxon-name-part taxon-name-part-type="genus" reg="Emertonella">Emertonella</tp:taxon-name-part></tp:taxon-name></italic> (<tp:taxon-name><tp:taxon-name-part taxon-name-part-type="order" reg="Araneae">Araneae</tp:taxon-name-part></tp:taxon-name>, <tp:taxon-name><tp:taxon-name-part taxon-name-part-type="family" reg="Theridiidae">Theridiidae</tp:taxon-name-part></tp:taxon-name>, <tp:taxon-name><tp:taxon-name-part taxon-name-part-type="subfamily" reg="Hadrotarsinae">Hadrotarsinae</tp:taxon-name-part></tp:taxon-name>) and taxonomic notes on <italic><tp:taxon-name><tp:taxon-name-part taxon-name-part-type="genus" reg="Euryopis">Euryopis</tp:taxon-name-part></tp:taxon-name></italic> and <italic><tp:taxon-name><tp:taxon-name-part taxon-name-part-type="genus" reg="Phycosoma">Phycosoma</tp:taxon-name-part></tp:taxon-name></italic> from China</article-title><source>Zookeys</source><day>26</day><month>02</month><year>2026</year><volume>1270</volume><fpage>285</fpage><lpage>305</lpage><pub-id pub-id-type="doi">10.3897/zookeys.1270.175743</pub-id></mixed-citation></tp:treatment-meta><tp:nomenclature><label>Genus</label><tp:taxon-name><object-id xmlns:xlink="http://www.w3.org/1999/xlink" content-type="arpha" xlink:type="simple">95DB8C9B-47C1-53B6-B2B0-99A4AF9607DA</object-id>
                    		<tp:taxon-name-part taxon-name-part-type="genus" reg="Phycosoma">Phycosoma</tp:taxon-name-part>
                    	</tp:taxon-name><tp:taxon-authority>O. Pickard-Cambridge, 1880</tp:taxon-authority></tp:nomenclature><tp:treatment-sec sec-type="Type species"><title>Type species.</title><p><italic><tp:taxon-name><tp:taxon-name-part taxon-name-part-type="genus" reg="Phycosoma">Phycosoma</tp:taxon-name-part> <tp:taxon-name-part taxon-name-part-type="species" reg="oecobioides">oecobioides</tp:taxon-name-part></tp:taxon-name></italic> O. Pickard-Cambridge, 1880 from New Zealand.</p></tp:treatment-sec><tp:treatment-sec sec-type="Diagnosis"><title>Diagnosis.</title><p><italic><tp:taxon-name><tp:taxon-name-part taxon-name-part-type="genus" reg="Phycosoma">Phycosoma</tp:taxon-name-part></tp:taxon-name></italic> can be distinguished from other <tp:taxon-name><tp:taxon-name-part taxon-name-part-type="subfamily" reg="Hadrotarsinae">Hadrotarsinae</tp:taxon-name-part></tp:taxon-name> genera by the following combination of characteristics: 1. male with high carapace (cylindrical in many species) and slightly raised cephalic region, 2. median apophysis large, with S-shaped sperm duct (except <italic><tp:taxon-name><tp:taxon-name-part taxon-name-part-type="genus" reg="Phycosoma">Phycosoma</tp:taxon-name-part> <tp:taxon-name-part taxon-name-part-type="species" reg="corrugum">corrugum</tp:taxon-name-part></tp:taxon-name></italic> Gao &amp; Li, 2014, <italic><tp:taxon-name><tp:taxon-name-part taxon-name-part-type="genus" reg="Phycosoma">Phycosoma</tp:taxon-name-part> <tp:taxon-name-part taxon-name-part-type="species" reg="ripa">ripa</tp:taxon-name-part></tp:taxon-name></italic> (Zhu, 1998), and <italic><tp:taxon-name><tp:taxon-name-part taxon-name-part-type="genus" reg="Phycosoma">Phycosoma</tp:taxon-name-part> <tp:taxon-name-part taxon-name-part-type="species" reg="turriceps">turriceps</tp:taxon-name-part></tp:taxon-name></italic> (Schenkel, 1936)), 3. embolus with a wide base situated anterior position of tegulum, embolic spire small, 4. theridiid tegular apophysis and conductor small, situated anterior distal part of bulb, 5. posterior part of epigyne with a scape, copulatory opening posteriorly situated (except <italic><tp:taxon-name><tp:taxon-name-part taxon-name-part-type="genus" reg="Phycosoma">Phycosoma</tp:taxon-name-part> <tp:taxon-name-part taxon-name-part-type="species" reg="turriceps">turriceps</tp:taxon-name-part></tp:taxon-name></italic>) (<xref ref-type="bibr" rid="B11">Gao and Li 2014</xref>; <xref ref-type="bibr" rid="B32">Liu et al. 2025</xref>).</p></tp:treatment-sec><tp:treatment-sec sec-type="Distribution"><title>Distribution.</title><p>Worldwide.</p></tp:treatment-sec><tp:treatment-sec sec-type="Comments"><title>Comments.</title><p><italic><tp:taxon-name><tp:taxon-name-part taxon-name-part-type="genus" reg="Phycosoma">Phycosoma</tp:taxon-name-part> <tp:taxon-name-part taxon-name-part-type="species" reg="stigmosum">stigmosum</tp:taxon-name-part></tp:taxon-name></italic> Yin, 2012 was originally described based on a male specimen from Hunan, China. The morphology of the palp shows that the embolus lacks a wide base, a characteristic feature of the genus <italic><tp:taxon-name><tp:taxon-name-part taxon-name-part-type="genus" reg="Lasaeola">Lasaeola</tp:taxon-name-part></tp:taxon-name></italic> Simon, 1881, especially of the <italic>castrata</italic> group (<xref ref-type="bibr" rid="B32">Liu et al. 2025</xref>). However, as the holotype of this species appears to be lost, we were unable to study its detailed morphology. Nevertheless, based on the available evidence, we transfer <italic><tp:taxon-name><tp:taxon-name-part taxon-name-part-type="genus" reg="Phycosoma">Phycosoma</tp:taxon-name-part> <tp:taxon-name-part taxon-name-part-type="species" reg="stigmosum">stigmosum</tp:taxon-name-part></tp:taxon-name></italic> to <italic><tp:taxon-name><tp:taxon-name-part taxon-name-part-type="genus" reg="Lasaeola">Lasaeola</tp:taxon-name-part></tp:taxon-name></italic> as a new combination: <italic><tp:taxon-name><tp:taxon-name-part taxon-name-part-type="genus" reg="Lasaeola">L.</tp:taxon-name-part> <tp:taxon-name-part taxon-name-part-type="species" reg="stigmosum">stigmosum</tp:taxon-name-part></tp:taxon-name></italic> (Yin, 2012), comb. nov.</p><p>Yoshida reported two species from Japan, <italic><tp:taxon-name><tp:taxon-name-part taxon-name-part-type="genus" reg="Pholcomma">Pholcomma</tp:taxon-name-part> <tp:taxon-name-part taxon-name-part-type="species" reg="japonicum">japonicum</tp:taxon-name-part></tp:taxon-name></italic> Yoshida, 1985 and <italic><tp:taxon-name><tp:taxon-name-part taxon-name-part-type="genus" reg="Phycosoma">Pho.</tp:taxon-name-part> <tp:taxon-name-part taxon-name-part-type="species" reg="amamiense">amamiense</tp:taxon-name-part></tp:taxon-name></italic> Yoshida, 1985, and subsequently transferred both species to <italic><tp:taxon-name><tp:taxon-name-part taxon-name-part-type="genus" reg="Dipoena">Dipoena</tp:taxon-name-part></tp:taxon-name></italic> Thorell, 1869 (<xref ref-type="bibr" rid="B50">Yoshida 1985</xref>, <xref ref-type="bibr" rid="B52">1991</xref>). <xref ref-type="bibr" rid="B36">Paik (1996)</xref> described <italic><tp:taxon-name><tp:taxon-name-part taxon-name-part-type="genus" reg="Dipoena">D.</tp:taxon-name-part> <tp:taxon-name-part taxon-name-part-type="species" reg="kayaensis">kayaensis</tp:taxon-name-part></tp:taxon-name></italic> Paik, 1996 from Korea. <xref ref-type="bibr" rid="B58">Yoshida and Ono (2000)</xref> considered <italic><tp:taxon-name><tp:taxon-name-part taxon-name-part-type="genus" reg="Dipoena">D.</tp:taxon-name-part> <tp:taxon-name-part taxon-name-part-type="species" reg="kayaensis">kayaensis</tp:taxon-name-part></tp:taxon-name></italic> to be a junior synonym of <italic><tp:taxon-name><tp:taxon-name-part taxon-name-part-type="genus" reg="Dipoena">D.</tp:taxon-name-part> <tp:taxon-name-part taxon-name-part-type="species" reg="japonica">japonica</tp:taxon-name-part></tp:taxon-name></italic> (now <italic><tp:taxon-name><tp:taxon-name-part taxon-name-part-type="genus" reg="Phycosoma">Phycosoma</tp:taxon-name-part> <tp:taxon-name-part taxon-name-part-type="species" reg="japonicum">japonicum</tp:taxon-name-part></tp:taxon-name></italic>), and <xref ref-type="bibr" rid="B33">Marusik and Koponen (2000)</xref> regarded <italic><tp:taxon-name><tp:taxon-name-part taxon-name-part-type="genus" reg="Dipoena">D.</tp:taxon-name-part> <tp:taxon-name-part taxon-name-part-type="species" reg="kayaensis">kayaensis</tp:taxon-name-part></tp:taxon-name></italic> as a junior synonym of <italic><tp:taxon-name><tp:taxon-name-part taxon-name-part-type="genus" reg="Dipoena">D.</tp:taxon-name-part> <tp:taxon-name-part taxon-name-part-type="species" reg="amamiensis">amamiensis</tp:taxon-name-part></tp:taxon-name></italic> (now <italic><tp:taxon-name><tp:taxon-name-part taxon-name-part-type="genus" reg="Phycosoma">Phycosoma</tp:taxon-name-part> <tp:taxon-name-part taxon-name-part-type="species" reg="amamiense">amamiense</tp:taxon-name-part></tp:taxon-name></italic>). <xref ref-type="bibr" rid="B58">Yoshida and Ono (2000)</xref> proposed that the distinction between the two species lies only in habitus length. Basen on morphological comparison, we found that the two species share a same sclerotized plate on the anterior dorsal opisthosoma of the male, the identical sperm duct configuration inside the tegulum, median apophysis, and embolic base, and congruent structures of the embolus and vulva (<xref ref-type="bibr" rid="B50">Yoshida 1985</xref>, <xref ref-type="bibr" rid="B51">1989</xref>, <xref ref-type="bibr" rid="B52">1991</xref>, <xref ref-type="bibr" rid="B55">2002</xref>, <xref ref-type="bibr" rid="B56">2003</xref>, <xref ref-type="bibr" rid="B57">2009</xref>; <xref ref-type="bibr" rid="B61">Zhu 1992</xref>, <xref ref-type="bibr" rid="B62">1998</xref>; <xref ref-type="bibr" rid="B35">Paik 1995</xref>, <xref ref-type="bibr" rid="B36">1996</xref>; <xref ref-type="bibr" rid="B24">Kim and Kim 1997</xref>; <xref ref-type="bibr" rid="B42">Song et al. 1999</xref>; <xref ref-type="bibr" rid="B33">Marusik and Koponen 2000</xref>; <xref ref-type="bibr" rid="B58">Yoshida and Ono 2000</xref>; <xref ref-type="bibr" rid="B10">Fitzgerald and Sirvid 2004</xref>; <xref ref-type="bibr" rid="B63">Zhu and Zhang 2011</xref>; <xref ref-type="bibr" rid="B49">Yin et al. 2012</xref>; <xref ref-type="bibr" rid="B23">Kim 2021</xref>; <xref ref-type="bibr" rid="B48">Xie et al. 2021</xref>; <xref ref-type="bibr" rid="B44">Suzuki et al. 2023</xref>, <xref ref-type="bibr" rid="B45">2025</xref>; <xref ref-type="bibr" rid="B18">Hino 2024</xref>; <xref ref-type="bibr" rid="B43">Suzuki and Hisasue 2024</xref>; <xref ref-type="bibr" rid="B17">Hidaka and Eto 2025</xref>). Accordingly, we consider <italic><tp:taxon-name><tp:taxon-name-part taxon-name-part-type="genus" reg="Phycosoma">Phycosoma</tp:taxon-name-part> <tp:taxon-name-part taxon-name-part-type="species" reg="amamiense">amamiense</tp:taxon-name-part></tp:taxon-name></italic> (Yoshida, 1985), syn. nov. to be a junior synonym of <italic><tp:taxon-name><tp:taxon-name-part taxon-name-part-type="genus" reg="Phycosoma">Phycosoma</tp:taxon-name-part> <tp:taxon-name-part taxon-name-part-type="species" reg="japonicum">japonicum</tp:taxon-name-part></tp:taxon-name></italic> (Yoshida, 1985).</p></tp:treatment-sec><ref-list><ref id="B11"><mixed-citation xmlns:xlink="http://www.w3.org/1999/xlink" xlink:type="simple">Gao CX, Li SQ (2014) Comb-footed spiders (<tp:taxon-name><tp:taxon-name-part taxon-name-part-type="order">Araneae</tp:taxon-name-part></tp:taxon-name>: <tp:taxon-name><tp:taxon-name-part taxon-name-part-type="family">Theridiidae</tp:taxon-name-part></tp:taxon-name>) in the tropical rainforest of Xishuangbanna, Southwest China. Zoological Systematics 39(1): 1–135. <ext-link xlink:href="10.11865/zs20140101" ext-link-type="doi" xlink:type="simple">https://doi.org/10.11865/zs20140101</ext-link></mixed-citation></ref><ref id="B32"><mixed-citation xmlns:xlink="http://www.w3.org/1999/xlink" xlink:type="simple">Liu JX, Liang Y, Yin HQ, Xu X (2025) Molecular phylogeny of the hadrotarsine genera from East Asia provides new insights for their affinities and positions within cobweb spiders (<tp:taxon-name><tp:taxon-name-part taxon-name-part-type="order">Araneae</tp:taxon-name-part></tp:taxon-name>: <tp:taxon-name><tp:taxon-name-part taxon-name-part-type="family">Theridiidae</tp:taxon-name-part></tp:taxon-name>: <tp:taxon-name><tp:taxon-name-part taxon-name-part-type="subfamily">Hadrotarsinae</tp:taxon-name-part></tp:taxon-name>). Organisms, Diversity &amp; Evolution 25(2): 303–327. <ext-link xlink:href="10.1007/s13127-025-00670-5" ext-link-type="doi" xlink:type="simple">https://doi.org/10.1007/s13127-025-00670-5</ext-link></mixed-citation></ref><ref id="B50"><mixed-citation xmlns:xlink="http://www.w3.org/1999/xlink" xlink:type="simple">Yoshida H (1985) Three new species of the spider genera <italic><tp:taxon-name><tp:taxon-name-part taxon-name-part-type="genus">Phoroncidia</tp:taxon-name-part></tp:taxon-name></italic> and <italic><tp:taxon-name><tp:taxon-name-part taxon-name-part-type="genus">Pholcomma</tp:taxon-name-part></tp:taxon-name></italic> (<tp:taxon-name><tp:taxon-name-part taxon-name-part-type="order">Araneae</tp:taxon-name-part></tp:taxon-name>, <tp:taxon-name><tp:taxon-name-part taxon-name-part-type="family">Theridiidae</tp:taxon-name-part></tp:taxon-name>) from Japan. Proceedings of the Japanese Society of Systematic Zoology 31: 7–13.</mixed-citation></ref><ref id="B52"><mixed-citation xmlns:xlink="http://www.w3.org/1999/xlink" xlink:type="simple">Yoshida H (1991) Two species of the genus <italic><tp:taxon-name><tp:taxon-name-part taxon-name-part-type="genus">Dipoena</tp:taxon-name-part></tp:taxon-name></italic> (<tp:taxon-name><tp:taxon-name-part taxon-name-part-type="order">Araneae</tp:taxon-name-part></tp:taxon-name>: <tp:taxon-name><tp:taxon-name-part taxon-name-part-type="family">Theridiidae</tp:taxon-name-part></tp:taxon-name>) from Japan. Acta Arachnologica 40(2): 33–35. <ext-link xlink:href="10.2476/asjaa.40.33" ext-link-type="doi" xlink:type="simple">https://doi.org/10.2476/asjaa.40.33</ext-link></mixed-citation></ref><ref id="B36"><mixed-citation xmlns:xlink="http://www.w3.org/1999/xlink" xlink:type="simple">Paik KY (1996) Korean spider of the genus <italic><tp:taxon-name><tp:taxon-name-part taxon-name-part-type="genus">Dipoena</tp:taxon-name-part></tp:taxon-name></italic> (<tp:taxon-name><tp:taxon-name-part taxon-name-part-type="order">Araneae</tp:taxon-name-part></tp:taxon-name>: <tp:taxon-name><tp:taxon-name-part taxon-name-part-type="family">Theridiidae</tp:taxon-name-part></tp:taxon-name>) II. Description of two new species. Korean Arachnology 12(2): 41–46.</mixed-citation></ref><ref id="B58"><mixed-citation xmlns:xlink="http://www.w3.org/1999/xlink" xlink:type="simple">Yoshida H, Ono H (2000) Spiders of the genus <italic><tp:taxon-name><tp:taxon-name-part taxon-name-part-type="genus">Dipoena</tp:taxon-name-part></tp:taxon-name></italic> (<tp:taxon-name><tp:taxon-name-part taxon-name-part-type="order">Araneae</tp:taxon-name-part></tp:taxon-name>, <tp:taxon-name><tp:taxon-name-part taxon-name-part-type="family">Theridiidae</tp:taxon-name-part></tp:taxon-name>) from Japan. Bulletin of the National Museum of Nature and Science Tokyo (A) 26(3): 125–158.</mixed-citation></ref><ref id="B33"><mixed-citation xmlns:xlink="http://www.w3.org/1999/xlink" xlink:type="simple">Marusik YM, Koponen S (2000) New data on spiders (<tp:taxon-name><tp:taxon-name-part taxon-name-part-type="order">Aranei</tp:taxon-name-part></tp:taxon-name>) from the Maritime Province, Russian Far East. <tp:taxon-name><tp:taxon-name-part taxon-name-part-type="phylum">Arthropoda</tp:taxon-name-part></tp:taxon-name> Selecta 9: 55–68.</mixed-citation></ref><ref id="B51"><mixed-citation xmlns:xlink="http://www.w3.org/1999/xlink" xlink:type="simple">Yoshida H (1989) [Spiders from Mt. Gosho-zan]. Gosho-zan. Scientific Research Association of Yamagata Prefecture, Japan, 314–323.</mixed-citation></ref><ref id="B55"><mixed-citation xmlns:xlink="http://www.w3.org/1999/xlink" xlink:type="simple">Yoshida H (2002) A revision of the Japanese genera and species of the subfamily <tp:taxon-name><tp:taxon-name-part taxon-name-part-type="subfamily">Hadrotarsinae</tp:taxon-name-part></tp:taxon-name> (<tp:taxon-name><tp:taxon-name-part taxon-name-part-type="order">Araneae</tp:taxon-name-part></tp:taxon-name>: <tp:taxon-name><tp:taxon-name-part taxon-name-part-type="family">Theridiidae</tp:taxon-name-part></tp:taxon-name>). Acta Arachnologica 51(1): 7–18. <ext-link xlink:href="10.2476/asjaa.51.7" ext-link-type="doi" xlink:type="simple">https://doi.org/10.2476/asjaa.51.7</ext-link></mixed-citation></ref><ref id="B56"><mixed-citation xmlns:xlink="http://www.w3.org/1999/xlink" xlink:type="simple">Yoshida H (2003) The spider family <tp:taxon-name><tp:taxon-name-part taxon-name-part-type="family">Theridiidae</tp:taxon-name-part></tp:taxon-name> (<tp:taxon-name><tp:taxon-name-part taxon-name-part-type="class">Arachnida</tp:taxon-name-part></tp:taxon-name>: <tp:taxon-name><tp:taxon-name-part taxon-name-part-type="order">Araneae</tp:taxon-name-part></tp:taxon-name>) from Japan. Arachnological Society of Japan, 224 pp.</mixed-citation></ref><ref id="B57"><mixed-citation xmlns:xlink="http://www.w3.org/1999/xlink" xlink:type="simple">Yoshida H (2009) <tp:taxon-name><tp:taxon-name-part taxon-name-part-type="family">Uloboridae</tp:taxon-name-part></tp:taxon-name>, <tp:taxon-name><tp:taxon-name-part taxon-name-part-type="family">Theridiidae</tp:taxon-name-part></tp:taxon-name>, <tp:taxon-name><tp:taxon-name-part taxon-name-part-type="family">Ctenidae</tp:taxon-name-part></tp:taxon-name>. Tokai University Press, Kanagawa, 142–147. [356–393, 467–468.]</mixed-citation></ref><ref id="B61"><mixed-citation xmlns:xlink="http://www.w3.org/1999/xlink" xlink:type="simple">Zhu MS (1992) Four species of spider of the genus <italic><tp:taxon-name><tp:taxon-name-part taxon-name-part-type="genus">Dipoena</tp:taxon-name-part></tp:taxon-name></italic> from China (<tp:taxon-name><tp:taxon-name-part taxon-name-part-type="order">Araneae</tp:taxon-name-part></tp:taxon-name>: <tp:taxon-name><tp:taxon-name-part taxon-name-part-type="family">Theridiidae</tp:taxon-name-part></tp:taxon-name>). Journal of Hebei Normal University (nat. Sci. Ed.) 17(3): 108–113.</mixed-citation></ref><ref id="B62"><mixed-citation xmlns:xlink="http://www.w3.org/1999/xlink" xlink:type="simple">Zhu MS (1998) Fauna Sinica: <tp:taxon-name><tp:taxon-name-part taxon-name-part-type="class">Arachnida</tp:taxon-name-part></tp:taxon-name>: <tp:taxon-name><tp:taxon-name-part taxon-name-part-type="order">Araneae</tp:taxon-name-part></tp:taxon-name>: <tp:taxon-name><tp:taxon-name-part taxon-name-part-type="family">Theridiidae</tp:taxon-name-part></tp:taxon-name>. Science Press, Beijing, 436 pp.</mixed-citation></ref><ref id="B35"><mixed-citation xmlns:xlink="http://www.w3.org/1999/xlink" xlink:type="simple">Paik KY (1995) Korean spiders of the genus <italic><tp:taxon-name><tp:taxon-name-part taxon-name-part-type="genus">Dipoena</tp:taxon-name-part></tp:taxon-name></italic> (<tp:taxon-name><tp:taxon-name-part taxon-name-part-type="order">Araneae</tp:taxon-name-part></tp:taxon-name>: <tp:taxon-name><tp:taxon-name-part taxon-name-part-type="family">Theridiidae</tp:taxon-name-part></tp:taxon-name>). I. Korean Arachnology 11(1): 29–37.</mixed-citation></ref><ref id="B24"><mixed-citation xmlns:xlink="http://www.w3.org/1999/xlink" xlink:type="simple">Kim JP, Kim BW (1997) One unrecorded species of the genus <italic><tp:taxon-name><tp:taxon-name-part taxon-name-part-type="genus">Dipoena</tp:taxon-name-part></tp:taxon-name></italic> Thorell, 1869 (<tp:taxon-name><tp:taxon-name-part taxon-name-part-type="order">Araneae</tp:taxon-name-part></tp:taxon-name>: <tp:taxon-name><tp:taxon-name-part taxon-name-part-type="family">Theridiidae</tp:taxon-name-part></tp:taxon-name>) from Korea. Korean Arachnology 13(1): 19–23.</mixed-citation></ref><ref id="B42"><mixed-citation xmlns:xlink="http://www.w3.org/1999/xlink" xlink:type="simple">Song DX, Zhu MS, Chen J (1999) The spiders of China. Hebei Science and Technology Publishing House Shijiazhuang, 640 pp.</mixed-citation></ref><ref id="B10"><mixed-citation xmlns:xlink="http://www.w3.org/1999/xlink" xlink:type="simple">Fitzgerald BM, Sirvid PJ (2004) Notes on the genus <italic><tp:taxon-name><tp:taxon-name-part taxon-name-part-type="genus">Phycosoma</tp:taxon-name-part></tp:taxon-name></italic> Cambridge, 1879, senior synonym of <italic><tp:taxon-name><tp:taxon-name-part taxon-name-part-type="genus">Trigonobothrys</tp:taxon-name-part></tp:taxon-name></italic> Simon, 1889 (<tp:taxon-name><tp:taxon-name-part taxon-name-part-type="family">Theridiidae</tp:taxon-name-part></tp:taxon-name>: <tp:taxon-name><tp:taxon-name-part taxon-name-part-type="order">Araneae</tp:taxon-name-part></tp:taxon-name>). Tuhinga 15: 7–12.</mixed-citation></ref><ref id="B63"><mixed-citation xmlns:xlink="http://www.w3.org/1999/xlink" xlink:type="simple">Zhu MS, Zhang BS (2011) Spider Fauna of Henan: <tp:taxon-name><tp:taxon-name-part taxon-name-part-type="class">Arachnida</tp:taxon-name-part></tp:taxon-name>: <tp:taxon-name><tp:taxon-name-part taxon-name-part-type="order">Araneae</tp:taxon-name-part></tp:taxon-name>. Science Press, Beijing, 558 pp.</mixed-citation></ref><ref id="B49"><mixed-citation xmlns:xlink="http://www.w3.org/1999/xlink" xlink:type="simple">Yin CM, Peng XJ, Yan HM, Bao YH, Xu X, Tang G, Zhou QS, Liu P (2012) Fauna Hunan: <tp:taxon-name><tp:taxon-name-part taxon-name-part-type="order">Araneae</tp:taxon-name-part></tp:taxon-name> in Hunan, China. Hunan Science and Technology Press Changsha, 1590 pp.</mixed-citation></ref><ref id="B23"><mixed-citation xmlns:xlink="http://www.w3.org/1999/xlink" xlink:type="simple">Kim ST (2021) Spiders V. <tp:taxon-name><tp:taxon-name-part taxon-name-part-type="phylum">Arthropoda</tp:taxon-name-part></tp:taxon-name>: <tp:taxon-name><tp:taxon-name-part taxon-name-part-type="class">Arachnida</tp:taxon-name-part></tp:taxon-name>: <tp:taxon-name><tp:taxon-name-part taxon-name-part-type="order">Araneae</tp:taxon-name-part></tp:taxon-name>: <tp:taxon-name><tp:taxon-name-part taxon-name-part-type="family">Theridiidae</tp:taxon-name-part></tp:taxon-name>, <tp:taxon-name><tp:taxon-name-part taxon-name-part-type="family">Amaurobiidae</tp:taxon-name-part></tp:taxon-name>, <tp:taxon-name><tp:taxon-name-part taxon-name-part-type="family">Eresidae</tp:taxon-name-part></tp:taxon-name>, <tp:taxon-name><tp:taxon-name-part taxon-name-part-type="family">Zoropsidae</tp:taxon-name-part></tp:taxon-name>, <tp:taxon-name><tp:taxon-name-part taxon-name-part-type="family">Anyphaenidae</tp:taxon-name-part></tp:taxon-name>. Invertebrate Fauna of Korea 21(47): 1–230.</mixed-citation></ref><ref id="B48"><mixed-citation xmlns:xlink="http://www.w3.org/1999/xlink" xlink:type="simple">Xie D, Liu P, Peng XJ (2021) Two newly recorded species of <tp:taxon-name><tp:taxon-name-part taxon-name-part-type="family">Theridiidae</tp:taxon-name-part></tp:taxon-name> from China (<tp:taxon-name><tp:taxon-name-part taxon-name-part-type="order">Araneae</tp:taxon-name-part></tp:taxon-name>: <tp:taxon-name><tp:taxon-name-part taxon-name-part-type="family">Theridiidae</tp:taxon-name-part></tp:taxon-name>). Life Science Research 25(2): 140–143. <ext-link xlink:href="10.16605/j.cnki.1007-7847.2021.01.0114" ext-link-type="doi" xlink:type="simple">https://doi.org/10.16605/j.cnki.1007-7847.2021.01.0114</ext-link></mixed-citation></ref><ref id="B44"><mixed-citation xmlns:xlink="http://www.w3.org/1999/xlink" xlink:type="simple">Suzuki Y, Noguchi S, Osaki H, Tatsuta H (2023) Spiders (<tp:taxon-name><tp:taxon-name-part taxon-name-part-type="order">Araneae</tp:taxon-name-part></tp:taxon-name>) collected from Kuchino-shima, Gaja-jima and Suwanosejima Islands, the Tokara Islands, Japan. Kagoshima Prefectural Museum Research Report 42(2022): 41–56.</mixed-citation></ref><ref id="B45"><mixed-citation xmlns:xlink="http://www.w3.org/1999/xlink" xlink:type="simple">Suzuki Y, Hino Y, Hirotsu K, Tsuji Y, Bando H (2025) Checklist of spiders (<tp:taxon-name><tp:taxon-name-part taxon-name-part-type="class">Arachnida</tp:taxon-name-part></tp:taxon-name>: <tp:taxon-name><tp:taxon-name-part taxon-name-part-type="order">Araneae</tp:taxon-name-part></tp:taxon-name>) in Tokushima Prefecture, Japan, based on literature and newly collected specimens. Bulletin of the Tokushima Prefecture Museum 35: 1–84.</mixed-citation></ref><ref id="B18"><mixed-citation xmlns:xlink="http://www.w3.org/1999/xlink" xlink:type="simple">Hino Y (2024) Spiders collected from Yutsubo, Kokonoe-machi, Kusu-gun, Oita Prefecture, Japan. Kishidaia 125: 53–60.</mixed-citation></ref><ref id="B43"><mixed-citation xmlns:xlink="http://www.w3.org/1999/xlink" xlink:type="simple">Suzuki Y, Hisasue Y (2024) Spiders collected from Chichi-jima Island, the Ogasawara Islands, Japan between 2022 and 2024. Kishidaia 125: 61–91.</mixed-citation></ref><ref id="B17"><mixed-citation xmlns:xlink="http://www.w3.org/1999/xlink" xlink:type="simple">Hidaka R, Eto S (2025) A list of spiders collected from Hita-shi, Oita Prefecture and Miyazaki-shi, Miyazaki Prefecture Japan. Kishidaia 126: 95–98.</mixed-citation></ref></ref-list></tp:taxon-treatment>
