# Supplementary material for: Re-delimitation of the genus Emertonella (Araneae, Theridiidae, Hadrotarsinae) and taxonomic notes on Euryopis and Phycosoma from China
Source: Zookeys. 2026 Feb 26;1270:285–305. doi: 10.3897/zookeys.1270.175743 (PMC12964056; doi:10.3897/zookeys.1270.175743)
Supplement: XML Treatment for Phycosoma ripa [file zookeys.1270.175743-treatment5.xml]

<!DOCTYPE tp:taxon-treatment
  PUBLIC "-//TaxonX//DTD Taxonomic Treatment Publishing DTD v0 20100105//EN" "tax-treatment-NSO.dtd">
<tp:taxon-treatment xmlns:tp="http://www.plazi.org/taxpub"><tp:treatment-meta><kwd-group><label>Taxon classification</label><kwd>
                <named-content content-type="kingdom">Animalia</named-content>
              </kwd><kwd>
                <named-content content-type="order">Araneae</named-content>
              </kwd><kwd>
                <named-content content-type="family">Theridiidae</named-content>
              </kwd></kwd-group><mixed-citation publication-type="journal"><person-group><name><surname>Hu</surname><given-names>Changhao</given-names></name><name><surname>Zhang</surname><given-names>He</given-names></name><name><surname>Jiang</surname><given-names>Minjia</given-names></name><name><surname>Liu</surname><given-names>Fengjie</given-names></name></person-group><article-title>Re-delimitation of the genus <italic><tp:taxon-name><tp:taxon-name-part taxon-name-part-type="genus" reg="Emertonella">Emertonella</tp:taxon-name-part></tp:taxon-name></italic> (<tp:taxon-name><tp:taxon-name-part taxon-name-part-type="order" reg="Araneae">Araneae</tp:taxon-name-part></tp:taxon-name>, <tp:taxon-name><tp:taxon-name-part taxon-name-part-type="family" reg="Theridiidae">Theridiidae</tp:taxon-name-part></tp:taxon-name>, <tp:taxon-name><tp:taxon-name-part taxon-name-part-type="subfamily" reg="Hadrotarsinae">Hadrotarsinae</tp:taxon-name-part></tp:taxon-name>) and taxonomic notes on <italic><tp:taxon-name><tp:taxon-name-part taxon-name-part-type="genus" reg="Euryopis">Euryopis</tp:taxon-name-part></tp:taxon-name></italic> and <italic><tp:taxon-name><tp:taxon-name-part taxon-name-part-type="genus" reg="Phycosoma">Phycosoma</tp:taxon-name-part></tp:taxon-name></italic> from China</article-title><source>Zookeys</source><day>26</day><month>02</month><year>2026</year><volume>1270</volume><fpage>285</fpage><lpage>305</lpage><pub-id pub-id-type="doi">10.3897/zookeys.1270.175743</pub-id></mixed-citation></tp:treatment-meta><tp:nomenclature><tp:taxon-name><object-id xmlns:xlink="http://www.w3.org/1999/xlink" content-type="arpha" xlink:type="simple">44D99A00-103A-5555-B3DB-04295F986537</object-id>
                    		<tp:taxon-name-part taxon-name-part-type="genus" reg="Phycosoma">Phycosoma</tp:taxon-name-part> <tp:taxon-name-part taxon-name-part-type="species" reg="ripa">ripa</tp:taxon-name-part>
                    	</tp:taxon-name><tp:taxon-authority>(Zhu, 1998)</tp:taxon-authority><xref ref-type="fig" rid="F6">Figs 6</xref><xref ref-type="fig" rid="F7">, 7</xref><xref ref-type="fig" rid="F8">, 8</xref><tp:nomenclature-citation-list><tp:nomenclature-citation><tp:taxon-name><tp:taxon-name-part taxon-name-part-type="genus" reg="Dipoena">Dipoena</tp:taxon-name-part> <tp:taxon-name-part taxon-name-part-type="species" reg="ripa">ripa</tp:taxon-name-part></tp:taxon-name><comment><xref ref-type="bibr" rid="B62">Zhu 1998</xref>: 233, 376, fig. 152A–D (holotype: female, CHINA, Hubei Province: Enshi Tujia and Miao Autonomous Prefecture, Hefeng County; <named-content xmlns:xlink="http://www.w3.org/1999/xlink" content-type="dwc:verbatimCoordinates" xlink:type="simple">29°48'N, 110°00'E</named-content>; 30 May 1989; Mingsheng Zhu leg.; deposited in the Museum of Hebei University, Hebei University, examined); <xref ref-type="bibr" rid="B42">Song et al. 1999</xref>: 112, fig. 56C, D (female).</comment></tp:nomenclature-citation><tp:nomenclature-citation><tp:taxon-name><tp:taxon-name-part taxon-name-part-type="genus" reg="Phycosoma">Phycosoma</tp:taxon-name-part> <tp:taxon-name-part taxon-name-part-type="species" reg="ripa">ripa</tp:taxon-name-part></tp:taxon-name><comment> Liu et al., 2025: 325 (transfer from <tp:taxon-name><tp:taxon-name-part taxon-name-part-type="genus" reg="Dipoena">Dipoena</tp:taxon-name-part></tp:taxon-name>).</comment></tp:nomenclature-citation></tp:nomenclature-citation-list></tp:nomenclature><tp:treatment-sec sec-type="Material examined"><title>Material examined.</title><p>China • 1 male, 2 females (QZMS00175, 00706, 00707; Hubei Province, Enshi Tujia and Miao Autonomous Prefecture, Xuan’en County, Shadaogou Town, Longtan Village; <named-content xmlns:xlink="http://www.w3.org/1999/xlink" content-type="dwc:verbatimCoordinates" xlink:type="simple">29.6953°N, 109.6628°E</named-content>; elev. 637 m; 17 July 2023; Changhao Hu and Mian Wei leg. • 1 male, 1 female (QZMS04197, 04198); Enshi Tujia and Miao Autonomous Prefecture, Xuan’en County, Shadaogou Town, Baishuihe Village; <named-content xmlns:xlink="http://www.w3.org/1999/xlink" content-type="dwc:verbatimCoordinates" xlink:type="simple">29.9238°N, 109.7360°E</named-content>; elev. 843 m; 23–24 July 2023; Changhao Hu and Mian Wei leg.</p></tp:treatment-sec><tp:treatment-sec sec-type="Diagnosis"><title>Diagnosis.</title><p>The male of <italic><tp:taxon-name><tp:taxon-name-part taxon-name-part-type="genus" reg="Phycosoma">Phycosoma</tp:taxon-name-part> <tp:taxon-name-part taxon-name-part-type="species" reg="ripa">ripa</tp:taxon-name-part></tp:taxon-name></italic> is similar to <italic><tp:taxon-name><tp:taxon-name-part taxon-name-part-type="genus" reg="Phycosoma">Phycosoma</tp:taxon-name-part> <tp:taxon-name-part taxon-name-part-type="species" reg="corrugum">corrugum</tp:taxon-name-part></tp:taxon-name></italic> Gao &amp; Li, 2014 (cf. Figs <xref ref-type="fig" rid="F6">6A–C</xref>, <xref ref-type="fig" rid="F7">7</xref> and <xref ref-type="bibr" rid="B11">Gao and Li 2014</xref>: figs 51A, B, 52, 54) in having a parallel sperm duct inside median apophysis, and curved conductor in ventral view, but can be distinguished by: 1. sperm duct inside retrolateral part of tegulum S-shaped (vs U-shaped), and 2. embolic base and sperm duct almost triangular (vs quadrangular). The female of <italic><tp:taxon-name><tp:taxon-name-part taxon-name-part-type="genus" reg="Phycosoma">Phycosoma</tp:taxon-name-part> <tp:taxon-name-part taxon-name-part-type="species" reg="ripa">ripa</tp:taxon-name-part></tp:taxon-name></italic> is similar to <italic><tp:taxon-name><tp:taxon-name-part taxon-name-part-type="genus" reg="Phycosoma">Phycosoma</tp:taxon-name-part> <tp:taxon-name-part taxon-name-part-type="species" reg="hainanense">hainanense</tp:taxon-name-part></tp:taxon-name></italic> (Zhu, 1998) (cf. Fig. <xref ref-type="fig" rid="F6">6E, F</xref> and <xref ref-type="bibr" rid="B62">Zhu 1998</xref>: fig. 153B, C) in having a labiate scapus, rounded sclerotized part around copulatory opening, and the copulatory duct connecting to interior part of spermatheca, but can be distinguished by: 1. the whole carapace brownish-green (vs lateral part of carapace yellow, median part brownish-black), 2. scapus ~ 3× wider than long (vs ~ 1.5× wider than long), and 3. copulatory opening heart-shaped (vs rounded).</p><fig id="F6" position="float" orientation="portrait"><object-id xmlns:xlink="http://www.w3.org/1999/xlink" content-type="doi" xlink:type="simple">10.3897/zookeys.1270.175743.figure6</object-id><object-id xmlns:xlink="http://www.w3.org/1999/xlink" content-type="arpha" xlink:type="simple">C098F580-40A0-521D-86C1-30CBB5088D4D</object-id><label>Figure 6.</label><caption><p>Copulatory organs of <italic><tp:taxon-name><tp:taxon-name-part taxon-name-part-type="genus" reg="Phycosoma">Phycosoma</tp:taxon-name-part> <tp:taxon-name-part taxon-name-part-type="species" reg="ripa">ripa</tp:taxon-name-part></tp:taxon-name></italic> (Zhu, 1998). <bold>A–D</bold>. Left male palp (QZMS00175); <bold>E, F</bold>. Female genitalia (QZMS00706); <bold>A</bold>. Prolateral view (arrow points to the projection); <bold>B</bold>. Ventral view; <bold>C</bold>. Retrolateral view; <bold>D</bold>. Cymbium, ventral view; <bold>E</bold>. Epigyne, ventral view; <bold>F</bold>. Vulva, dorsal view. Abbreviations: <abbrev xmlns:xlink="http://www.w3.org/1999/xlink" xlink:title="anterior spermatheca" xlink:type="simple">AS</abbrev>–anterior spermatheca; C–conductor; <abbrev xmlns:xlink="http://www.w3.org/1999/xlink" xlink:title="copulatory duct" xlink:type="simple">CD</abbrev>–copulatory duct; <abbrev xmlns:xlink="http://www.w3.org/1999/xlink" xlink:title="cymbial hook" xlink:type="simple">CH</abbrev>–cymbial hook; <abbrev xmlns:xlink="http://www.w3.org/1999/xlink" xlink:title="copulatory opening" xlink:type="simple">CO</abbrev>–copulatory opening; <abbrev xmlns:xlink="http://www.w3.org/1999/xlink" xlink:title="embolic base" xlink:type="simple">EB</abbrev>–embolic base; <abbrev xmlns:xlink="http://www.w3.org/1999/xlink" xlink:title="embolic projection" xlink:type="simple">EP</abbrev>–embolic projection; <abbrev xmlns:xlink="http://www.w3.org/1999/xlink" xlink:title="embolic spire" xlink:type="simple">ES</abbrev>–embolic spire; <abbrev xmlns:xlink="http://www.w3.org/1999/xlink" xlink:title="fertilization duct" xlink:type="simple">FD</abbrev>–fertilization duct; <abbrev xmlns:xlink="http://www.w3.org/1999/xlink" xlink:title="median apophysis" xlink:type="simple">MA</abbrev>–median apophysis; <abbrev xmlns:xlink="http://www.w3.org/1999/xlink" xlink:title="posterior spermatheca" xlink:type="simple">PS</abbrev>–posterior spermatheca; <abbrev xmlns:xlink="http://www.w3.org/1999/xlink" xlink:title="scapus" xlink:type="simple">SC</abbrev>–scapus; <abbrev xmlns:xlink="http://www.w3.org/1999/xlink" xlink:title="subcopulatory duct" xlink:type="simple">SCD</abbrev>–subcopulatory duct; <abbrev xmlns:xlink="http://www.w3.org/1999/xlink" xlink:title="sperm duct" xlink:type="simple">SD</abbrev>–sperm duct; <abbrev xmlns:xlink="http://www.w3.org/1999/xlink" xlink:title="subtegulum" xlink:type="simple">ST</abbrev>–subtegulum; T–tegulum; <abbrev xmlns:xlink="http://www.w3.org/1999/xlink" xlink:title="trichobothri­um" xlink:type="simple">Tb</abbrev>–trichobothrium; <abbrev xmlns:xlink="http://www.w3.org/1999/xlink" xlink:title="tarsal organ" xlink:type="simple">TO</abbrev>–tarsal organ. Scale bars: 0.1 mm. (Photographs by <abbrev xmlns:xlink="http://www.w3.org/1999/xlink" xlink:title="cymbial hook" xlink:type="simple">CH</abbrev>).</p></caption><graphic xmlns:xlink="http://www.w3.org/1999/xlink" xlink:href="zookeys-1270-285_article-175743__-g006.jpg" id="oo_1549848.jpg" position="float" orientation="portrait" xlink:type="simple"><uri content-type="original_file" xlink:type="simple">https://binary.pensoft.net/fig/1549848</uri></graphic></fig><fig id="F7" position="float" orientation="portrait"><object-id xmlns:xlink="http://www.w3.org/1999/xlink" content-type="doi" xlink:type="simple">10.3897/zookeys.1270.175743.figure7</object-id><object-id xmlns:xlink="http://www.w3.org/1999/xlink" content-type="arpha" xlink:type="simple">8AC018AD-B95D-50E6-9B40-28E59086A523</object-id><label>Figure 7.</label><caption><p>Expanded bulb of left male palp of <italic><tp:taxon-name><tp:taxon-name-part taxon-name-part-type="genus" reg="Phycosoma">Phycosoma</tp:taxon-name-part> <tp:taxon-name-part taxon-name-part-type="species" reg="ripa">ripa</tp:taxon-name-part></tp:taxon-name></italic> (Zhu, 1998) (QZMS00175). <bold>A</bold>. Dorsal view, removed conductor; <bold>B</bold>. Prolateral view (arrow points to the projection). Abbreviations: C–conductor; <abbrev xmlns:xlink="http://www.w3.org/1999/xlink" xlink:title="embolic projection" xlink:type="simple">EP</abbrev>–embolic projection; <abbrev xmlns:xlink="http://www.w3.org/1999/xlink" xlink:title="embolic spire" xlink:type="simple">ES</abbrev>–embolic spire; <abbrev xmlns:xlink="http://www.w3.org/1999/xlink" xlink:title="median apophysis" xlink:type="simple">MA</abbrev>–median apophysis; <abbrev xmlns:xlink="http://www.w3.org/1999/xlink" xlink:title="median apophysis hood" xlink:type="simple">MAH</abbrev>–median apophysis hood; <abbrev xmlns:xlink="http://www.w3.org/1999/xlink" xlink:title="sperm duct" xlink:type="simple">SD</abbrev>–sperm duct; <abbrev xmlns:xlink="http://www.w3.org/1999/xlink" xlink:title="subtegulum" xlink:type="simple">ST</abbrev>–subtegulum; T–tegulum. Scale bars: 0.1 mm. (Photographs by <abbrev xmlns:xlink="http://www.w3.org/1999/xlink" xlink:title="cymbial hook" xlink:type="simple">CH</abbrev>).</p></caption><graphic xmlns:xlink="http://www.w3.org/1999/xlink" xlink:href="zookeys-1270-285_article-175743__-g007.jpg" id="oo_1549849.jpg" position="float" orientation="portrait" xlink:type="simple"><uri content-type="original_file" xlink:type="simple">https://binary.pensoft.net/fig/1549849</uri></graphic></fig></tp:treatment-sec><tp:treatment-sec sec-type="Description"><title>Description.</title><p><bold>Male</bold> (QZMS00175): Total length 1.73. Carapace 0.89 long, 0.78 wide. Opisthosoma 0.92 long, 0.70 wide. Eyes: <abbrev xmlns:xlink="http://www.w3.org/1999/xlink" xlink:title="anterior median eyes" xlink:type="simple">AME</abbrev> 0.08, <abbrev xmlns:xlink="http://www.w3.org/1999/xlink" xlink:title="anterior lateral eyes" xlink:type="simple">ALE</abbrev> 0.05, <abbrev xmlns:xlink="http://www.w3.org/1999/xlink" xlink:title="posterior median eyes" xlink:type="simple">PME</abbrev> 0.07, <abbrev xmlns:xlink="http://www.w3.org/1999/xlink" xlink:title="posterior lateral eyes" xlink:type="simple">PLE</abbrev> 0.06, <abbrev xmlns:xlink="http://www.w3.org/1999/xlink" xlink:title="anterior median eyes" xlink:type="simple">AME</abbrev>–<abbrev xmlns:xlink="http://www.w3.org/1999/xlink" xlink:title="anterior median eyes" xlink:type="simple">AME</abbrev> 0.10, <abbrev xmlns:xlink="http://www.w3.org/1999/xlink" xlink:title="anterior median eyes" xlink:type="simple">AME</abbrev>–<abbrev xmlns:xlink="http://www.w3.org/1999/xlink" xlink:title="anterior lateral eyes" xlink:type="simple">ALE</abbrev> 0.02, <abbrev xmlns:xlink="http://www.w3.org/1999/xlink" xlink:title="posterior median eyes" xlink:type="simple">PME</abbrev>–<abbrev xmlns:xlink="http://www.w3.org/1999/xlink" xlink:title="posterior median eyes" xlink:type="simple">PME</abbrev> 0.06, <abbrev xmlns:xlink="http://www.w3.org/1999/xlink" xlink:title="posterior median eyes" xlink:type="simple">PME</abbrev>–<abbrev xmlns:xlink="http://www.w3.org/1999/xlink" xlink:title="posterior lateral eyes" xlink:type="simple">PLE</abbrev> 0.07, <abbrev xmlns:xlink="http://www.w3.org/1999/xlink" xlink:title="anterior median eyes" xlink:type="simple">AME</abbrev>–<abbrev xmlns:xlink="http://www.w3.org/1999/xlink" xlink:title="posterior median eyes" xlink:type="simple">PME</abbrev> 0.04, <abbrev xmlns:xlink="http://www.w3.org/1999/xlink" xlink:title="anterior lateral eyes" xlink:type="simple">ALE</abbrev>–<abbrev xmlns:xlink="http://www.w3.org/1999/xlink" xlink:title="posterior lateral eyes" xlink:type="simple">PLE</abbrev> 0.00. Measurements of legs: I 2.22 (0.72, 0.24, 0.51, 0.44, 0.31), II 1.96 (0.63, 0.21, 0.43, 0.39, 0.30), III 1.85 (0.59, 0.20, 0.39, 0.35, 0.32), IV 2.25 (0.68, 0.23, 0.57, 0.44, 0.33). Leg formula: IV-I-II-III.</p><p><bold><italic>Palp</italic></bold> (Figs <xref ref-type="fig" rid="F6">6A–D</xref>, <xref ref-type="fig" rid="F7">7</xref>): Tibia ~ 1/3 length of cymbium, with distal part ~ 4× wider than proximal part in ventral view; retrolateral part with a trichobothrium. Cymbium oval, distally with a short spine; tarsal organ ~ 2× larger than setal sockets; cymbial hook almost triangular. Subtegulum bowl-like. Tegulum retrolaterally with S-shaped sperm duct. Median apophysis apically with a projection (arrows in Figs <xref ref-type="fig" rid="F6">6A</xref>, <xref ref-type="fig" rid="F7">7B</xref>), sperm duct parallel inside median apophysis; median apophysis hood triangular. Conductor curved in ventral view, dorsally slightly sclerotized and ventrally strongly sclerotized. Embolic base almost triangular, with sperm duct looping triangularly; embolic projection long knife like, ~ 2/5 the length of bulb; embolic spire needle like, almost half the length of embolic projection.</p><p><bold><italic>Colouration</italic></bold> (Fig. <xref ref-type="fig" rid="F8">8A–C</xref>): Carapace and sternum brownish-green, with black margins. Chelicerae pale brown. Endites brownish-green. Legs orange to dark brown. Opisthosoma black. Spinnerets dark brown.</p><fig id="F8" position="float" orientation="portrait"><object-id xmlns:xlink="http://www.w3.org/1999/xlink" content-type="doi" xlink:type="simple">10.3897/zookeys.1270.175743.figure8</object-id><object-id xmlns:xlink="http://www.w3.org/1999/xlink" content-type="arpha" xlink:type="simple">14B43A41-D10E-559E-A71B-1DA7F8C08E16</object-id><label>Figure 8.</label><caption><p>Habitus of <italic><tp:taxon-name><tp:taxon-name-part taxon-name-part-type="genus" reg="Phycosoma">Phycosoma</tp:taxon-name-part> <tp:taxon-name-part taxon-name-part-type="species" reg="ripa">ripa</tp:taxon-name-part></tp:taxon-name></italic> (Zhu, 1998). <bold>A–C</bold>. Male (QZMS00175); <bold>D–F</bold>. Female (QZMS00706); <bold>A, D</bold>. Dorsal view; <bold>B, E</bold>. Ventral view; <bold>C, F</bold>. Lateral view. Scale bars: 0.5 mm. (Photographs by <abbrev xmlns:xlink="http://www.w3.org/1999/xlink" xlink:title="cymbial hook" xlink:type="simple">CH</abbrev>).</p></caption><graphic xmlns:xlink="http://www.w3.org/1999/xlink" xlink:href="zookeys-1270-285_article-175743__-g008.jpg" id="oo_1549850.jpg" position="float" orientation="portrait" xlink:type="simple"><uri content-type="original_file" xlink:type="simple">https://binary.pensoft.net/fig/1549850</uri></graphic></fig><p><bold>Female</bold> (QZMS00706): Total length 1.90. Carapace 0.74 long, 0.75 wide. Opisthosoma 1.09 long, 0.96 wide. Eyes: <abbrev xmlns:xlink="http://www.w3.org/1999/xlink" xlink:title="anterior median eyes" xlink:type="simple">AME</abbrev> 0.09, <abbrev xmlns:xlink="http://www.w3.org/1999/xlink" xlink:title="anterior lateral eyes" xlink:type="simple">ALE</abbrev> 0.06, <abbrev xmlns:xlink="http://www.w3.org/1999/xlink" xlink:title="posterior median eyes" xlink:type="simple">PME</abbrev> 0.08, <abbrev xmlns:xlink="http://www.w3.org/1999/xlink" xlink:title="posterior lateral eyes" xlink:type="simple">PLE</abbrev> 0.06, <abbrev xmlns:xlink="http://www.w3.org/1999/xlink" xlink:title="anterior median eyes" xlink:type="simple">AME</abbrev>–<abbrev xmlns:xlink="http://www.w3.org/1999/xlink" xlink:title="anterior median eyes" xlink:type="simple">AME</abbrev> 0.07, <abbrev xmlns:xlink="http://www.w3.org/1999/xlink" xlink:title="anterior median eyes" xlink:type="simple">AME</abbrev>–<abbrev xmlns:xlink="http://www.w3.org/1999/xlink" xlink:title="anterior lateral eyes" xlink:type="simple">ALE</abbrev> 0.01, <abbrev xmlns:xlink="http://www.w3.org/1999/xlink" xlink:title="posterior median eyes" xlink:type="simple">PME</abbrev>–<abbrev xmlns:xlink="http://www.w3.org/1999/xlink" xlink:title="posterior median eyes" xlink:type="simple">PME</abbrev> 0.06, <abbrev xmlns:xlink="http://www.w3.org/1999/xlink" xlink:title="posterior median eyes" xlink:type="simple">PME</abbrev>–<abbrev xmlns:xlink="http://www.w3.org/1999/xlink" xlink:title="posterior lateral eyes" xlink:type="simple">PLE</abbrev> 0.06, <abbrev xmlns:xlink="http://www.w3.org/1999/xlink" xlink:title="anterior median eyes" xlink:type="simple">AME</abbrev>–<abbrev xmlns:xlink="http://www.w3.org/1999/xlink" xlink:title="posterior median eyes" xlink:type="simple">PME</abbrev> 0.06, <abbrev xmlns:xlink="http://www.w3.org/1999/xlink" xlink:title="anterior lateral eyes" xlink:type="simple">ALE</abbrev>–<abbrev xmlns:xlink="http://www.w3.org/1999/xlink" xlink:title="posterior lateral eyes" xlink:type="simple">PLE</abbrev> 0.02. Measurements of legs: I 2.04 (0.66, 0.21, 0.46, 0.41, 0.30), II 2.02 (0.67, 0.23, 0.46, 0.34, 0.32), III 1.89 (0.59, 0.23, 0.37, 0.39, 0.31), IV 2.37 (0.73, 0.27, 0.55, 0.47, 0.35). Leg formula: IV-I-II-III.</p><p><bold><italic>Epigyne</italic></bold> (Fig. <xref ref-type="fig" rid="F6">6E, F</xref>): Epigyne posteriorly with a labiate scapus. Copulatory opening heart-shaped, with a rounded sclerotized part. Copulatory ducts straight, almost half the width of the sclerotized part and almost as long as the sclerotized part. Posterior spermathecae spherical, membranous. Subcopulatory ducts slightly curved, almost as long as copulatory ducts and almost half the width of the copulatory ducts. Anterior spermathecae spherical, almost half the width of posterior spermathecae. Fertilization duct curved, arising from posterior part of anterior spermathecae.</p><p><bold><italic>Colouration</italic></bold> (Fig. <xref ref-type="fig" rid="F8">8D–F</xref>) as in male, but generally paler.</p></tp:treatment-sec><tp:treatment-sec sec-type="Distribution"><title>Distribution.</title><p>China (Hubei).</p></tp:treatment-sec><tp:treatment-sec sec-type="Comments"><title>Comments.</title><p>After comparison between our female specimens with the holotype of <italic><tp:taxon-name><tp:taxon-name-part taxon-name-part-type="genus" reg="Phycosoma">Phycosoma</tp:taxon-name-part> <tp:taxon-name-part taxon-name-part-type="species" reg="ripa">ripa</tp:taxon-name-part></tp:taxon-name></italic>, no differences were found, indicating that our identification is correct. The congruent habitus colouration and the fact that males and females were collected together confirm the correct sex association.</p></tp:treatment-sec><ref-list><ref id="B62"><mixed-citation xmlns:xlink="http://www.w3.org/1999/xlink" xlink:type="simple">Zhu MS (1998) Fauna Sinica: <tp:taxon-name><tp:taxon-name-part taxon-name-part-type="class">Arachnida</tp:taxon-name-part></tp:taxon-name>: <tp:taxon-name><tp:taxon-name-part taxon-name-part-type="order">Araneae</tp:taxon-name-part></tp:taxon-name>: <tp:taxon-name><tp:taxon-name-part taxon-name-part-type="family">Theridiidae</tp:taxon-name-part></tp:taxon-name>. Science Press, Beijing, 436 pp.</mixed-citation></ref><ref id="B42"><mixed-citation xmlns:xlink="http://www.w3.org/1999/xlink" xlink:type="simple">Song DX, Zhu MS, Chen J (1999) The spiders of China. Hebei Science and Technology Publishing House Shijiazhuang, 640 pp.</mixed-citation></ref><ref id="B11"><mixed-citation xmlns:xlink="http://www.w3.org/1999/xlink" xlink:type="simple">Gao CX, Li SQ (2014) Comb-footed spiders (<tp:taxon-name><tp:taxon-name-part taxon-name-part-type="order">Araneae</tp:taxon-name-part></tp:taxon-name>: <tp:taxon-name><tp:taxon-name-part taxon-name-part-type="family">Theridiidae</tp:taxon-name-part></tp:taxon-name>) in the tropical rainforest of Xishuangbanna, Southwest China. Zoological Systematics 39(1): 1–135. <ext-link xlink:href="10.11865/zs20140101" ext-link-type="doi" xlink:type="simple">https://doi.org/10.11865/zs20140101</ext-link></mixed-citation></ref></ref-list></tp:taxon-treatment>
